# Supplementary material for: Spatial transcriptomics reveals immune-stromal crosstalk within the synovium of patients with juvenile idiopathic arthritis
Source: JCI Insight. 2025 Nov 21;11(1):e198074. doi: 10.1172/jci.insight.198074 (PMC12890527; doi:10.1172/jci.insight.198074)
Supplement: Supporting data values [file jciinsight-11-198074-s127.xlsx]

## Sheet: Fig. 1d
Composition of synovium by samples (T/ILC)
Cluster	Sample	Proportion
GZMK+ CD8	JIA2	18.8406
GZMK+ CD8	JIA3	30.2983
GZMK+ CD8	JIA4	32.1154
GZMK+ CD8	JIA5	23.2628
GZMK+ CD8	JIA6	29.8235
GZMK+ CD8	JIA8	36.8159
GZMK+ CD8	JIA9	18.5631
GZMK+ CD8	JIA1	37.0692
GZMK+ CD8	JIA7	32.5221
CD4 memory	JIA2	24.6377
CD4 memory	JIA3	21.5071
CD4 memory	JIA4	13.125
CD4 memory	JIA5	15.0941
CD4 memory	JIA6	19.6044
CD4 memory	JIA8	21.2174
CD4 memory	JIA9	15.9612
CD4 memory	JIA1	14.1616
CD4 memory	JIA7	24.3856
CD8 naïve	JIA2	10.628
CD8 naïve	JIA3	6.20094
CD8 naïve	JIA4	13.0288
CD8 naïve	JIA5	13.8276
CD8 naïve	JIA6	8.80357
CD8 naïve	JIA8	5.09219
CD8 naïve	JIA9	10.2913
CD8 naïve	JIA1	4.17029
CD8 naïve	JIA7	13.2427
gdT	JIA2	9.17874
gdT	JIA3	8.55573
gdT	JIA4	9.78365
gdT	JIA5	4.77574
gdT	JIA6	8.16366
gdT	JIA8	6.87738
gdT	JIA9	2.25243
gdT	JIA1	10.5126
gdT	JIA7	4.46194
Treg	JIA2	1.44928
Treg	JIA3	10.989
Treg	JIA4	9.25481
Treg	JIA5	5.22891
Treg	JIA6	5.31317
Treg	JIA8	6.61399
Treg	JIA9	13.3592
Treg	JIA1	5.09702
Treg	JIA7	3.62682
TPH_TFH	JIA2	0
TPH_TFH	JIA3	3.3752
TPH_TFH	JIA4	5.60096
TPH_TFH	JIA5	6.40251
TPH_TFH	JIA6	4.53752
TPH_TFH	JIA8	4.24349
TPH_TFH	JIA9	11.068
TPH_TFH	JIA1	5.27078
TPH_TFH	JIA7	3.6984
ILCs	JIA2	4.83092
ILCs	JIA3	0.313972
ILCs	JIA4	1.22596
ILCs	JIA5	14.9547
ILCs	JIA6	2.15241
ILCs	JIA8	0.64384
ILCs	JIA9	0.15534
ILCs	JIA1	0.810889
ILCs	JIA7	1.04987
TRM	JIA2	17.3913
TRM	JIA3	3.92465
TRM	JIA4	3.4375
TRM	JIA5	1.84755
TRM	JIA6	6.05003
TRM	JIA8	7.93093
TRM	JIA9	1.74757
TRM	JIA1	8.42745
TRM	JIA7	3.72226
NK cells	JIA2	1.93237
NK cells	JIA3	4.86656
NK cells	JIA4	5.12019
NK cells	JIA5	4.82222
NK cells	JIA6	3.54857
NK cells	JIA8	2.78022
NK cells	JIA9	4.19417
NK cells	JIA1	3.38836
NK cells	JIA7	2.74398
Innate-like T	JIA2	7.72947
Innate-like T	JIA3	3.84615
Innate-like T	JIA4	1.25
Innate-like T	JIA5	2.64931
Innate-like T	JIA6	2.85049
Innate-like T	JIA8	3.77524
Innate-like T	JIA9	1.32039
Innate-like T	JIA1	0.810889
Innate-like T	JIA7	5.05846
IFN stimulated CD8 memory	JIA2	1.93237
IFN stimulated CD8 memory	JIA3	1.56986
IFN stimulated CD8 memory	JIA4	0.408654
IFN stimulated CD8 memory	JIA5	0.894725
IFN stimulated CD8 memory	JIA6	2.54024
IFN stimulated CD8 memory	JIA8	1.02429
IFN stimulated CD8 memory	JIA9	12.6602
IFN stimulated CD8 memory	JIA1	3.85172
IFN stimulated CD8 memory	JIA7	1.21689
Th1	JIA2	0.966184
Th1	JIA3	2.11931
Th1	JIA4	3.10096
Th1	JIA5	2.42854
Th1	JIA6	2.4045
Th1	JIA8	1.17062
Th1	JIA9	4.73786
Th1	JIA1	2.08514
Th1	JIA7	1.62252
CD4 naïve	JIA2	0
CD4 naïve	JIA3	1.02041
CD4 naïve	JIA4	0.745192
CD4 naïve	JIA5	2.4053
CD4 naïve	JIA6	2.90867
CD4 naïve	JIA8	0.526778
CD4 naïve	JIA9	2.75728
CD4 naïve	JIA1	2.51955
CD4 naïve	JIA7	1.12145
GZMB+ CD8	JIA2	0.483092
GZMB+ CD8	JIA3	1.41287
GZMB+ CD8	JIA4	1.80288
GZMB+ CD8	JIA5	1.406
GZMB+ CD8	JIA6	1.2992
GZMB+ CD8	JIA8	1.28768
GZMB+ CD8	JIA9	0.932039
GZMB+ CD8	JIA1	1.8245
GZMB+ CD8	JIA7	1.52708

## Sheet: Fig. 1e
Composition of synovium by samples (Myeloid)
Cluster	Sample	Proportion
TREM2+ macrophage	JIA2	15.798
TREM2+ macrophage	JIA3	53.4428
TREM2+ macrophage	JIA4	59.241
TREM2+ macrophage	JIA5	23.3235
TREM2+ macrophage	JIA6	29.3799
TREM2+ macrophage	JIA8	34.5836
TREM2+ macrophage	JIA9	34.0968
TREM2+ macrophage	JIA1	31.7165
TREM2+ macrophage	JIA7	31.2776
MERTK+ macrophage	JIA2	68.4578
MERTK+ macrophage	JIA3	30.7854
MERTK+ macrophage	JIA4	27.1616
MERTK+ macrophage	JIA5	33.7549
MERTK+ macrophage	JIA6	44.549
MERTK+ macrophage	JIA8	49.0086
MERTK+ macrophage	JIA9	19.5577
MERTK+ macrophage	JIA1	28.6606
MERTK+ macrophage	JIA7	45.704
pro-inflammatory macrophage	JIA2	0.967222
pro-inflammatory macrophage	JIA3	9.83365
pro-inflammatory macrophage	JIA4	3.84833
pro-inflammatory macrophage	JIA5	15.4467
pro-inflammatory macrophage	JIA6	11.4838
pro-inflammatory macrophage	JIA8	8.34435
pro-inflammatory macrophage	JIA9	34.748
pro-inflammatory macrophage	JIA1	25.6372
pro-inflammatory macrophage	JIA7	13.3645
proliferating cells	JIA2	3.76142
proliferating cells	JIA3	2.40051
proliferating cells	JIA4	3.32189
proliferating cells	JIA5	12.3849
proliferating cells	JIA6	5.4367
proliferating cells	JIA8	3.19729
proliferating cells	JIA9	3.45795
proliferating cells	JIA1	6.658
proliferating cells	JIA7	6.43593
mregDC	JIA2	0.644815
mregDC	JIA3	0.78964
mregDC	JIA4	0.666378
mregDC	JIA5	4.50191
mregDC	JIA6	1.98528
mregDC	JIA8	0.801388
mregDC	JIA9	3.00887
mregDC	JIA1	2.6723
mregDC	JIA7	1.11317
DC2	JIA2	5.96454
DC2	JIA3	1.22131
DC2	JIA4	0.866291
DC2	JIA5	2.91779
DC2	JIA6	3.29739
DC2	JIA8	1.14838
DC2	JIA9	1.29112
DC2	JIA1	2.23667
DC2	JIA7	0.940439
pDC	JIA2	0.214938
pDC	JIA3	0.368499
pDC	JIA4	0.663046
pDC	JIA5	3.85699
pDC	JIA6	2.29905
pDC	JIA8	0.718771
pDC	JIA9	1.61671
pDC	JIA1	0.955787
pDC	JIA7	0.684537
mast cell	JIA2	3.76142
mast cell	JIA3	0.515898
mast cell	JIA4	0.82964
mast cell	JIA5	1.60291
mast cell	JIA6	0.798676
mast cell	JIA8	1.24752
mast cell	JIA9	1.3248
mast cell	JIA1	0.331599
mast cell	JIA7	0.204721
DC1	JIA2	0.429876
DC1	JIA3	0.463255
DC1	JIA4	0.509779
DC1	JIA5	2.20399
DC1	JIA6	0.758743
DC1	JIA8	0.941837
DC1	JIA9	0.875716
DC1	JIA1	1.11834
DC1	JIA7	0.262299
stressed macrophage	JIA2	0
stressed macrophage	JIA3	0.178985
stressed macrophage	JIA4	2.89208
stressed macrophage	JIA5	0.00626135
stressed macrophage	JIA6	0.0114097
stressed macrophage	JIA8	0.00826173
stressed macrophage	JIA9	0.0224542
stressed macrophage	JIA1	0.0130039
stressed macrophage	JIA7	0.0127951

## Sheet: Fig. 1f
Composition of synovium by samples (B/plasma)
Cluster	Sample	Proportion
plasma	JIA2	34.6154
plasma	JIA3	78.9744
plasma	JIA4	76.7407
plasma	JIA5	47.7804
plasma	JIA6	62.6531
plasma	JIA8	89.9069
plasma	JIA9	43.998
plasma	JIA1	40
plasma	JIA7	62.9714
B	JIA2	65.3846
B	JIA3	20
B	JIA4	21.1254
B	JIA5	50.4724
B	JIA6	35.9949
B	JIA8	8.80458
B	JIA9	55.5157
B	JIA1	53.75
B	JIA7	31.581
plasmablast	JIA2	0
plasmablast	JIA3	1.02564
plasmablast	JIA4	2.13388
plasmablast	JIA5	1.74715
plasmablast	JIA6	1.35192
plasmablast	JIA8	1.28848
plasmablast	JIA9	0.486307
plasmablast	JIA1	6.25
plasmablast	JIA7	5.44762

## Sheet: Fig. 1g
Composition of synovium by samples (Tissue)
Cluster	Sample	Proportion
CXCL12+ sublining fibroblast	JIA2	25.7982
CXCL12+ sublining fibroblast	JIA3	18.1485
CXCL12+ sublining fibroblast	JIA4	21.0288
CXCL12+ sublining fibroblast	JIA5	23.5574
CXCL12+ sublining fibroblast	JIA6	29.8293
CXCL12+ sublining fibroblast	JIA8	17.1443
CXCL12+ sublining fibroblast	JIA9	21.6844
CXCL12+ sublining fibroblast	JIA1	17.3817
CXCL12+ sublining fibroblast	JIA7	28.8526
venule	JIA2	16.259
venule	JIA3	12.8303
venule	JIA4	17.5444
venule	JIA5	17.5473
venule	JIA6	17.8286
venule	JIA8	18.1581
venule	JIA9	13.5702
venule	JIA1	12.1996
venule	JIA7	15.5893
PRG4+ lining fibroblast	JIA2	10.3841
PRG4+ lining fibroblast	JIA3	11.1582
PRG4+ lining fibroblast	JIA4	10.7532
PRG4+ lining fibroblast	JIA5	24.419
PRG4+ lining fibroblast	JIA6	18.9442
PRG4+ lining fibroblast	JIA8	5.87008
PRG4+ lining fibroblast	JIA9	14.9482
PRG4+ lining fibroblast	JIA1	14.9713
PRG4+ lining fibroblast	JIA7	16.2877
NOTCH3+ sublining fibroblast	JIA2	14.8541
NOTCH3+ sublining fibroblast	JIA3	12.708
NOTCH3+ sublining fibroblast	JIA4	12.725
NOTCH3+ sublining fibroblast	JIA5	10.2414
NOTCH3+ sublining fibroblast	JIA6	11.8529
NOTCH3+ sublining fibroblast	JIA8	19.3768
NOTCH3+ sublining fibroblast	JIA9	15.9765
NOTCH3+ sublining fibroblast	JIA1	14.0425
NOTCH3+ sublining fibroblast	JIA7	18.1115
CXCL12+DKK3+ intermediate fibroblast	JIA2	18.5873
CXCL12+DKK3+ intermediate fibroblast	JIA3	15.5628
CXCL12+DKK3+ intermediate fibroblast	JIA4	8.0741
CXCL12+DKK3+ intermediate fibroblast	JIA5	5.38475
CXCL12+DKK3+ intermediate fibroblast	JIA6	8.4568
CXCL12+DKK3+ intermediate fibroblast	JIA8	13.8161
CXCL12+DKK3+ intermediate fibroblast	JIA9	11.3179
CXCL12+DKK3+ intermediate fibroblast	JIA1	9.97346
CXCL12+DKK3+ intermediate fibroblast	JIA7	8.32852
POSTN+ sublining fibroblast	JIA2	2.38727
POSTN+ sublining fibroblast	JIA3	16.6884
POSTN+ sublining fibroblast	JIA4	16.7973
POSTN+ sublining fibroblast	JIA5	1.60848
POSTN+ sublining fibroblast	JIA6	2.18898
POSTN+ sublining fibroblast	JIA8	12.8173
POSTN+ sublining fibroblast	JIA9	7.57555
POSTN+ sublining fibroblast	JIA1	3.14757
POSTN+ sublining fibroblast	JIA7	1.22937
PRG4+DKK3+ lining fibroblast	JIA2	0.353669
PRG4+DKK3+ lining fibroblast	JIA3	6.79445
PRG4+DKK3+ lining fibroblast	JIA4	2.87508
PRG4+DKK3+ lining fibroblast	JIA5	6.79173
PRG4+DKK3+ lining fibroblast	JIA6	6.28893
PRG4+DKK3+ lining fibroblast	JIA8	3.38042
PRG4+DKK3+ lining fibroblast	JIA9	6.45635
PRG4+DKK3+ lining fibroblast	JIA1	9.95135
PRG4+DKK3+ lining fibroblast	JIA7	5.10216
NOTCH4+ arteriolar	JIA2	3.65458
NOTCH4+ arteriolar	JIA3	4.28222
NOTCH4+ arteriolar	JIA4	4.14268
NOTCH4+ arteriolar	JIA5	3.69637
NOTCH4+ arteriolar	JIA6	3.19198
NOTCH4+ arteriolar	JIA8	4.63643
NOTCH4+ arteriolar	JIA9	2.88892
NOTCH4+ arteriolar	JIA1	4.87985
NOTCH4+ arteriolar	JIA7	2.89161
lymphatic	JIA2	2.54445
lymphatic	JIA3	0.734095
lymphatic	JIA4	4.69994
lymphatic	JIA5	2.73059
lymphatic	JIA6	0.724969
lymphatic	JIA8	3.64504
lymphatic	JIA9	3.98713
lymphatic	JIA1	3.92157
lymphatic	JIA7	0.663742
CD34+PI16+DPP4+ sublining	JIA2	5.14785
CD34+PI16+DPP4+ sublining	JIA3	1.02773
CD34+PI16+DPP4+ sublining	JIA4	1.10533
CD34+PI16+DPP4+ sublining	JIA5	0.743443
CD34+PI16+DPP4+ sublining	JIA6	0.534929
CD34+PI16+DPP4+ sublining	JIA8	1.08457
CD34+PI16+DPP4+ sublining	JIA9	1.22412
CD34+PI16+DPP4+ sublining	JIA1	9.1405
CD34+PI16+DPP4+ sublining	JIA7	2.56262
RSPO3+ intermediate fibroblast	JIA2	0.0294724
RSPO3+ intermediate fibroblast	JIA3	0.0652529
RSPO3+ intermediate fibroblast	JIA4	0.254133
RSPO3+ intermediate fibroblast	JIA5	3.27949
RSPO3+ intermediate fibroblast	JIA6	0.158367
RSPO3+ intermediate fibroblast	JIA8	0.0708136
RSPO3+ intermediate fibroblast	JIA9	0.370733
RSPO3+ intermediate fibroblast	JIA1	0.390683
RSPO3+ intermediate fibroblast	JIA7	0.38093

## Sheet: Supple. Fig. 1b
Proportion of cell cycle phase by clusters
Cluster	Phase	Proportion
CD4 memory	G1	37.0625
CD4 memory	G2M	29.324
CD4 memory	S	33.6136
GZMK+ CD8	G1	32.7789
GZMK+ CD8	G2M	25.9607
GZMK+ CD8	S	41.2603
CD8 naïve	G1	33.4015
CD8 naïve	G2M	28.7299
CD8 naïve	S	37.8686
gdT	G1	38.7783
gdT	G2M	25.1131
gdT	S	36.1086
Treg	G1	32.6512
Treg	G2M	28.4186
Treg	S	38.9302
TPH_TFH	G1	27.407
TPH_TFH	G2M	28.6652
TPH_TFH	S	43.9278
ILCs	G1	27.034
ILCs	G2M	33.312
ILCs	S	39.6541
TRM	G1	38.756
TRM	G2M	23.7184
TRM	S	37.5256
NK cells	G1	39.1768
NK cells	G2M	21.3415
NK cells	S	39.4817
Innate-like T	G1	44.2458
Innate-like T	G2M	23.2402
Innate-like T	S	32.514
IFN stimulated CD8 memory	G1	35.2645
IFN stimulated CD8 memory	G2M	27.5819
IFN stimulated CD8 memory	S	37.1537
Th1	G1	33.0391
Th1	G2M	31.652
Th1	S	35.309
CD4 naïve	G1	31.7308
CD4 naïve	G2M	25.3205
CD4 naïve	S	42.9487
GZMB+ CD8	G1	27.673
GZMB+ CD8	G2M	28.3019
GZMB+ CD8	S	44.0252
plasma	G1	41.631
plasma	G2M	25.579
plasma	S	32.79
B	G1	30.3864
B	G2M	22.8137
B	S	46.7999
plasmablast	G2M	51.9126
plasmablast	S	48.0874
TREM2+ macrophage	G1	52.1514
TREM2+ macrophage	G2M	18.3638
TREM2+ macrophage	S	29.4849
MERTK+ macrophage	G1	48.8163
MERTK+ macrophage	G2M	20.4775
MERTK+ macrophage	S	30.7062
pro-inflammatory macrophage	G1	49.719
pro-inflammatory macrophage	G2M	18.8711
pro-inflammatory macrophage	S	31.4099
proliferating cells	G1	3.06431
proliferating cells	G2M	50.2661
proliferating cells	S	46.6695
mregDC	G1	37.8038
mregDC	G2M	18.8368
mregDC	S	43.3594
DC2	G1	41.3445
DC2	G2M	17.7944
DC2	S	40.8612
pDC	G1	35.8209
pDC	G2M	22.3307
pDC	S	41.8485
mast cell	G1	51.9713
mast cell	G2M	19.5341
mast cell	S	28.4946
DC1	G1	30.2283
DC1	G2M	18.0822
DC1	S	51.6895
stressed macrophage	G1	40.4469
stressed macrophage	G2M	10.2793
stressed macrophage	S	49.2737
PRG4+ lining fibroblast	G1	52.6083
PRG4+ lining fibroblast	G2M	16.653
PRG4+ lining fibroblast	S	30.7386
CXCL12+ sublining fibroblast	G1	51.4715
CXCL12+ sublining fibroblast	G2M	17.7503
CXCL12+ sublining fibroblast	S	30.7782
NOTCH3+ sublining fibroblast	G1	54.5381
NOTCH3+ sublining fibroblast	G2M	18.7164
NOTCH3+ sublining fibroblast	S	26.7454
venule	G1	52.9346
venule	G2M	18.3282
venule	S	28.7372
CXCL12+DKK3+ intermediate fibroblast	G1	57.5226
CXCL12+DKK3+ intermediate fibroblast	G2M	14.0187
CXCL12+DKK3+ intermediate fibroblast	S	28.4588
POSTN+ sublining fibroblast	G1	50.4136
POSTN+ sublining fibroblast	G2M	17.1516
POSTN+ sublining fibroblast	S	32.4347
NOTCH4+ arteriolar	G1	57.4492
NOTCH4+ arteriolar	G2M	17.3413
NOTCH4+ arteriolar	S	25.2095
PRG4+DKK3+ lining fibroblast	G1	54.1398
PRG4+DKK3+ lining fibroblast	G2M	14.8741
PRG4+DKK3+ lining fibroblast	S	30.9861
lymphatic	G1	51.903
lymphatic	G2M	19.9172
lymphatic	S	28.1798
CD34+PI16+DPP4+ sublining	G1	60.5614
CD34+PI16+DPP4+ sublining	G2M	12.6453
CD34+PI16+DPP4+ sublining	S	26.7933
RSPO3+ intermediate fibroblast	G1	61.6954
RSPO3+ intermediate fibroblast	G2M	11.7739
RSPO3+ intermediate fibroblast	S	26.5306

## Sheet: Supple. Fig. 1h
Average expression of markers
	CD4 naïve	CD4 memory	Treg	TPH_TFH	Th1	CD8 naïve	GZMK+ CD8	GZMB+ CD8	IFN stimulated CD8 memory	TRM	Innate-like T	gdT	ILCs	NK cells	B	plasmablast	plasma	MERTK+ macrophage	TREM2+ macrophage	pro-inflammatory macrophage	stressed macrophage	DC1	DC2	pDC	mregDC	mast cell	proliferating cells	PRG4+ lining fibroblast	PRG4+DKK3+ lining fibroblast	CXCL12+DKK3+ intermediate fibroblast	RSPO3+ intermediate fibroblast	POSTN+ sublining fibroblast	NOTCH3+ sublining fibroblast	CD34+PI16+DPP4+ sublining	CXCL12+ sublining fibroblast	venule	NOTCH4+ arteriolar	lymphatic
ACVR1	-0.571647	-0.583396	-0.256804	-0.665378	-0.723888	-0.672329	-0.611057	-0.931235	-0.450502	-0.54072	-0.806712	-0.680903	-0.799255	-0.90847	-0.851019	-0.185677	0.157733	-0.042525	-0.044813	-0.208329	1.12269	-0.532252	-0.204984	-0.582856	-0.449242	-0.241297	-0.247558	1.82266	1.7563	2	-0.107157	2	0.0974074	2	1.57787	-0.383087	-0.425531	-0.164127
ACVR1B	-0.764363	-0.724378	-1.37648	-1.11964	-0.360954	-0.688605	-0.81652	-0.576225	-0.38537	2	-0.476998	0.828085	-1.10317	2	-1.20218	-1.16254	-1.09234	0.0966905	1.17797	1.13349	-0.576848	-0.424759	-0.538467	-0.571758	-0.233139	2	-0.29577	0.212944	0.289707	-0.107282	1.25819	0.147373	0.713004	0.402015	0.954942	0.364718	-0.238337	0.107024
ACVR2A	0.192298	-0.23832	-1.27565	-0.169226	-0.272581	-0.688593	-1.01031	-1.16176	-0.662927	0.605203	-1.33016	-0.330037	-0.69683	0.335211	-1.00874	-0.553715	-0.0251942	0.0982588	0.606599	1.08589	2	-0.909278	0.370918	0.407355	2	-0.668353	-0.418501	-0.703928	-0.698186	0.514361	0.792551	0.0310808	0.220963	0.967426	2	0.0211916	-0.477126	-0.795732
ACVRL1	-0.37923	-0.595489	-0.562121	-0.477994	-0.506124	-0.455959	-0.510779	-0.600533	-0.595896	-0.619406	-0.584365	-0.595489	-0.432749	-0.515631	-0.448521	-0.606089	-0.534793	-0.397488	-0.249686	-0.176782	-0.557243	-0.385664	-0.454174	-0.422217	0.0578227	-0.576377	-0.0769086	0.750567	0.917809	-0.024241	-0.483039	0.432489	0.819354	0.519378	0.212875	2	2	2
BMP2	-0.632435	-0.707999	-0.499003	-0.546543	-0.619511	-0.587933	-0.463044	0.00746081	-0.545168	-0.660126	-0.681469	-0.665392	0.0284081	-0.183438	-0.506747	-0.708543	-0.695982	-0.195596	-0.185268	1.85184	-0.602534	-0.620676	-0.575994	-0.516025	-0.245723	-0.464581	-0.204184	1.34031	2	0.682219	-0.376728	0.294687	2	-0.20938	-0.3132	0.640141	0.133405	2
BMP7	-0.353716	-0.257431	-0.284453	-0.299989	-0.369916	-0.103099	-0.245559	-0.0732383	-0.369991	-0.332465	-0.429731	-0.181082	1.09992	-0.285117	-0.0997751	-0.235332	-0.269169	-0.34842	-0.373109	-0.334475	-0.323734	-0.299776	-0.221324	-0.223198	-0.223857	-0.174713	-0.275612	0.226788	0.0304167	0.831396	-0.0201804	-0.176016	-0.317807	2	-0.170243	0.217294	-0.183895	-0.263654
BMPR1A	-0.577333	-0.432501	-0.632101	-0.371812	-0.617867	-0.505692	-0.413291	-0.413378	-0.427668	-0.18418	-0.320468	-0.395479	-0.17038	-0.552377	-0.419651	-0.449541	-0.140979	-0.428223	-0.817022	-0.744927	-0.87603	-0.787637	-0.56752	-0.655301	-0.615157	2	-0.209095	1.10684	0.938681	2	0.99417	1.76949	1.10905	2	1.68732	-0.773751	-0.673317	-0.721281
BMPR2	-0.510802	-0.628084	-0.679453	-0.470656	-0.520561	-0.728693	-0.411354	-0.425729	-0.402191	-0.487889	-0.634407	-0.439611	-0.776868	-0.612253	-0.636441	-0.71511	-0.217131	-0.111466	-0.134882	0.155444	-0.621424	-0.0596352	-0.141368	-0.357299	-0.352547	-0.44342	-0.260695	0.44437	0.551109	0.663961	-0.290026	0.652404	0.616327	0.899431	0.191664	2	2	0.569064
CCL11	0.452796	0.0236528	0.189831	-0.281441	0.187748	0.59514	0.0683076	-0.790889	-0.00896521	-0.15434	-0.444047	-0.509962	2	-0.435984	0.927748	-0.154775	0.141853	-0.460991	-0.564444	-0.507036	-0.444047	-0.365651	-0.381719	0.954127	-0.251959	-0.234574	0.11535	-0.491007	-0.248681	-0.469565	-0.181737	0.59925	-0.456447	-0.570855	-0.216928	-0.308466	-0.394097	-0.392988
CCL13	0.102971	-0.41637	-0.38673	-0.431813	-0.182292	-0.203112	0.182197	0.075086	0.254788	-0.00449487	-0.445003	0.0625437	-0.211072	-0.128133	-0.66237	-0.504897	-0.626282	2	0.0502111	2	-1.04152	-0.145192	0.0981051	0.193359	0.471888	-0.323922	0.92058	-0.310772	0.29211	-0.338839	-0.321741	-0.424475	0.073481	-0.674737	0.119359	-0.848368	-1.00294	-0.865582
CCL14	-0.219398	-0.224052	-0.223188	-0.236223	-0.231248	-0.20089	-0.215616	-0.243617	-0.223336	-0.220368	-0.246516	-0.215688	-0.203025	-0.178211	-0.201683	-0.198801	-0.172455	-0.180773	-0.234928	-0.225431	-0.242664	-0.245478	-0.216288	-0.201349	-0.235627	-0.223566	-0.232983	-0.229923	-0.231359	-0.220989	-0.172142	-0.199532	0.105008	-0.219453	-0.202475	2	0.678067	0.721218
CCL16	-0.0741668	-0.215068	-0.18148	-0.242641	-0.128679	-0.174616	-0.222312	-0.218418	-0.262949	-0.29359	-0.151618	-0.185511	0.576152	-0.0223708	-0.0491258	-0.18459	-0.195868	-0.258954	-0.27341	-0.274014	-0.270511	-0.281369	-0.259828	-0.146704	-0.131712	-0.282283	-0.245761	-0.249728	-0.280151	-0.265043	-0.204672	-0.303397	-0.226367	-0.329957	-0.227739	2	0.521357	0.340735
CCL17	2	-0.175772	-0.23767	0.497559	0.202245	-0.00322392	-0.189636	-0.396013	-0.396013	-0.257393	-0.287333	-0.307987	0.107772	-0.321876	-0.134916	-0.263133	-0.331029	-0.355825	-0.35623	-0.198632	-0.396013	-0.147959	0.395765	-0.200583	2	-0.352434	-0.187827	-0.34903	-0.309156	-0.390758	-0.28149	-0.378671	-0.352469	-0.368435	-0.367087	-0.354202	-0.375291	-0.35765
CCL18	0.0319707	-0.219895	0.0133788	0.475162	-0.0672038	-0.549564	0.19129	-0.254685	-0.407668	-0.0945739	-0.197153	0.269918	-0.282733	-0.123449	-0.250853	0.0214505	-0.313596	2	0.615959	2	-0.5131	0.0449651	-0.367758	0.159851	0.7283	-0.30023	0.573344	-0.401252	-0.172173	-0.674391	-0.435445	0.00654884	-0.853573	-0.901665	-0.0136808	-1.02412	-1.02538	-0.836517
CCL19	2	-0.33156	-0.195262	0.177891	0.00881972	2	-0.303338	-0.421516	-0.321117	-0.487725	-0.319004	-0.363493	-0.00329276	-0.0952764	0.716964	-0.213073	-0.385771	-0.472706	-0.504885	-0.439218	-0.532629	-0.341726	-0.392027	0.0699123	2	-0.496138	-0.350345	-0.523594	-0.482105	-0.520783	-0.429505	-0.490717	1.12181	-0.515726	-0.46866	-0.294889	-0.466875	-0.425301
CCL22	2	-0.280265	0.0229369	-0.0881611	0.348501	-0.228099	-0.25358	0.00235709	-0.203971	-0.275335	-0.340237	-0.30677	-0.0164147	-0.26958	-0.114826	-0.0913888	-0.304338	-0.323746	-0.291297	-0.26347	-0.32544	-0.279766	-0.0233994	-0.252165	2	-0.304637	-0.197564	-0.324695	-0.303837	-0.33481	-0.298657	-0.320513	-0.319446	-0.336482	-0.323645	-0.327976	-0.32597	-0.295243
CCL23	-0.615875	-0.445305	-0.220255	-0.397897	-0.0735317	-0.271226	1.07908	1.08056	-0.170083	-0.328444	-0.0988633	-0.588962	2	-0.131465	0.0238041	0.0625732	-0.337345	0.069367	-0.0634802	0.556779	-0.823842	-0.349792	-0.481739	-0.00439131	-0.227651	-0.009865	0.131471	-0.449751	-0.437998	-0.724504	0.19477	-0.651841	-0.501855	-0.676667	-0.530018	2	-0.399934	-0.721478
CCL24	-0.356832	-0.290013	0.118031	-0.226635	0.225583	-0.279819	-0.27434	0.273518	-0.303255	-0.00412223	-0.450533	-0.318249	0.273868	-0.0494471	-0.132556	-0.131028	-0.181858	0.053373	2	0.433764	0.202756	-0.343739	-0.0608244	-0.142749	-0.171382	-0.240965	-0.130244	-0.304796	-0.259009	-0.386823	-0.358744	-0.0191375	-0.346976	-0.433955	-0.294369	-0.365467	-0.375796	-0.201655
CCL28	0.263096	0.414794	0.893812	0.303173	-0.3124	0.79667	0.574841	0.590077	1.94423	1.86203	0.21181	1.23149	0.268624	1.71785	1.03915	-0.37103	-1.18322	-0.998999	-0.852883	-1.20948	1.18151	-1.30167	-0.835541	-0.638882	-1.06058	2	-0.241836	-0.271393	-0.216815	-0.200555	0.138839	-0.732786	-1.23007	-0.66868	-0.309931	-1.36033	-1.33685	-0.317844
CCL7	-0.368208	-0.280531	-0.239097	-0.339845	0.149982	-0.147877	-0.150801	0.550215	-0.0797695	-0.420671	-0.259995	-0.225995	0.590119	-0.306045	-0.143331	-0.451772	-0.352436	-0.279911	1.10962	2	-0.412307	-0.0331018	-0.414025	-0.30517	-0.0174445	-0.350982	0.434166	-0.154932	0.849869	-0.409313	-0.299847	-0.343441	-0.443827	-0.436548	-0.367905	-0.426704	-0.417045	-0.368954
CCL8	-0.18916	-0.333955	-0.269739	-0.224881	0.0884271	-0.378683	-0.0155103	0.386968	0.255866	-0.333178	-0.318297	-0.29184	-0.201312	-0.221856	-0.32334	-0.422364	-0.359709	0.404075	-0.111605	2	-0.438248	-0.159762	-0.340374	-0.203167	0.0729653	-0.363323	0.304845	-0.0785971	1.23196	-0.235882	-0.315742	-0.245278	-0.243682	-0.424071	-0.0155331	-0.464583	-0.44293	-0.451894
CCR1	-0.518807	-0.533351	-0.155891	-0.4708	-0.306103	-0.708704	-0.267082	0.413691	-0.059371	-0.429976	0.139415	-0.312095	-0.428679	0.555422	-0.484912	-0.175211	-0.549995	2	2	2	2	-0.427319	1.2074	-0.147741	-0.0156323	-0.640429	0.745149	-0.46079	-0.377471	-0.685657	-0.628988	-0.348688	-0.698447	-0.754681	-0.415545	-0.785629	-0.807075	-0.751216
CCR2	-0.253053	1.55555	-0.421556	-0.273278	-0.29622	-0.42667	0.329837	0.182795	0.727623	-0.314709	2	-0.337027	-0.341305	-0.366064	-0.466069	1.3493	0.757977	-0.442307	0.731816	0.978795	-0.832086	-0.377242	2	2	0.0824686	-0.775234	0.00420136	-0.785695	-0.587571	-0.843086	-0.743675	-0.744083	-0.768032	-0.84894	-0.724943	-0.827953	-0.846404	-0.815939
CCR4	1.63464	2	2	1.01003	0.382475	0.477574	1.0134	0.0233569	1.93762	-0.39988	-0.316825	-0.387608	-0.0788109	-0.427159	-0.345727	-0.417782	-0.507778	-0.534957	-0.55844	-0.495276	-0.581268	-0.491849	-0.454192	-0.380358	-0.300269	-0.193721	-0.0948292	-0.547984	-0.517811	-0.565643	-0.538571	-0.52378	-0.549684	-0.572014	-0.536959	-0.554974	-0.555642	-0.437159
CCR5	-0.189966	0.829172	0.981237	0.218211	0.327594	-0.456563	2	2	1.54114	-0.229405	2	0.170888	-0.389826	-0.115566	-0.596537	-0.376615	-0.726334	-0.40129	0.40474	0.602506	-0.564047	-0.69856	1.1706	0.191548	-0.182587	-0.791373	0.265705	-0.746799	-0.663796	-0.833474	-0.802929	-0.698939	-0.822977	-0.856293	-0.774096	-0.84911	-0.848856	-0.804731
CCR6	0.422396	1.04004	0.506818	0.490584	0.121324	0.00469261	-0.211406	-0.538277	0.191392	-0.461627	2	-0.286327	-0.0399883	-0.3683	2	0.207352	-0.410505	-0.57211	-0.586924	-0.535141	-0.618068	0.0415335	1.538	-0.0665555	0.348982	-0.543663	-0.386195	-0.57565	-0.565759	-0.607287	-0.588878	-0.588127	-0.570562	-0.609642	-0.555274	-0.6052	-0.613348	-0.523405
CCR7	2	0.588836	0.25227	0.270131	0.102996	2	0.0891729	-0.375866	0.414751	-0.189186	-0.0656267	-0.0984889	-0.0619624	-0.0119569	0.364729	-0.267987	-0.476494	-0.527915	-0.538831	-0.510144	-0.547044	-0.508633	-0.519686	-0.295752	2	-0.531896	-0.362515	-0.544711	-0.518945	-0.545837	-0.519972	-0.521031	-0.527951	-0.553486	-0.523293	-0.540173	-0.549602	-0.348449
CCR8	0.42778	-0.100219	2	0.0258993	1.19976	-0.242409	-0.154474	0.0567492	-0.0344183	1.47828	-0.3933	0.547424	0.254834	0.359156	-0.247971	-0.223079	-0.384402	-0.41071	-0.427877	-0.391648	-0.457101	-0.300659	-0.419468	-0.316397	-0.323829	-0.405935	0.039286	-0.409805	-0.36504	-0.432801	-0.36746	-0.420949	-0.425153	-0.449006	-0.415154	-0.414458	-0.424661	-0.412059
CD27	0.680493	0.659523	1.89781	1.07531	1.07963	0.799803	1.22538	1.84167	1.04579	1.11781	0.304936	1.05135	-0.455637	-0.392597	-0.0103001	1.42598	2	-0.777149	-0.843304	-0.762814	-0.871728	-0.73588	-0.754568	-0.534852	-0.619315	-0.672032	-0.399877	-0.831039	-0.806597	-0.842652	-0.80935	-0.785751	-0.812902	-0.855709	-0.736246	-0.844736	-0.852607	-0.732387
CD40	1.07595	-0.857425	-0.784322	-0.522766	-0.338425	-0.748005	-0.562676	-0.462032	-0.619379	-0.690035	-0.922127	-0.724008	-0.571841	-0.728958	1.85935	-0.0195194	-0.00313078	0.189968	0.696904	2	-0.681607	1.49099	0.229959	-0.0820122	2	-0.816092	-0.069601	0.214027	1.34362	-0.50527	-0.731227	-0.397312	-0.220056	-0.719502	-0.164729	0.589364	0.157797	-0.886364
CD40LG	0.899024	2	0.0219253	2	2	0.806501	0.103117	-0.226069	0.981621	-0.424153	1.24135	-0.271503	-0.102005	-0.346475	-0.350088	-0.399644	-0.466107	-0.527358	-0.545954	-0.482338	-0.55548	-0.487925	-0.48832	-0.423911	-0.267171	-0.498412	-0.316616	-0.536759	-0.528548	-0.553905	-0.514769	-0.534635	-0.532364	-0.553645	-0.521398	-0.537243	-0.543873	-0.466619
CD70	-0.17213	-0.209646	0.50776	0.226724	1.14092	-0.52979	0.346565	2	0.246377	-0.559916	-0.382105	-0.523399	-0.10139	-0.420364	-0.072575	0.473181	-0.479782	-0.674952	-0.705936	-0.610037	-0.638396	-0.753796	-0.581179	-0.486181	-0.190738	-0.589782	0.576939	-0.560343	0.610619	1.72927	-0.692251	0.571984	-0.732392	2	-0.368257	-0.735794	-0.765416	-0.693136
CNTF	-0.381614	-0.19348	0.374739	0.040818	0.775513	0.535544	0.414303	0.0868457	0.849064	-0.0637975	-0.48141	-1.02396	2	0.378901	0.879371	2	0.750161	-0.145411	-0.575552	-0.326516	-1.81872	0.769563	0.455307	1.03122	0.170469	1.14789	1.39989	-1.13781	-0.987173	-1.75151	-0.267233	-1.06375	-0.660256	-1.31796	-0.918299	-0.783878	-0.918505	-0.119557
CSF1	-0.611156	0.0379563	0.809937	-0.457277	-0.0450207	-0.685621	-0.221174	1.24518	0.157421	-0.741353	-0.687633	-0.369412	-0.668869	-0.750111	-0.86774	-0.833443	-0.853823	-0.876091	-0.528749	-0.671744	0.0172065	-0.919241	-0.88081	-0.705111	-0.713467	2	0.00284344	2	2	1.08374	-0.170621	0.263276	1.00424	1.09584	1.17647	-0.305399	-0.545504	-0.445847
CSF1R	-0.456906	-0.389954	-0.294717	-0.244243	-0.331967	-0.553708	-0.272725	-0.415824	-0.428267	-0.343305	-0.343942	-0.247369	-0.339318	-0.347137	-0.420313	-0.36378	-0.491265	2	2	2	-0.246577	-0.249303	2	-0.167499	0.771843	-0.389653	0.848133	-0.396829	-0.325526	-0.59162	-0.473433	-0.058544	-0.460262	-0.618455	-0.168778	-0.650843	-0.669301	-0.617414
CSF2	-0.313009	-0.0895736	-0.120119	1.34045	2	-0.203589	-0.128639	1.68568	-0.0254325	0.22879	-0.253302	0.0877324	0.114903	0.766715	-0.254632	-0.430858	-0.341466	-0.386514	-0.404348	-0.274975	-0.430858	-0.430858	-0.430858	0.0630264	-0.300476	-0.397911	-0.227739	-0.367342	-0.342894	-0.396753	-0.286553	-0.412502	-0.400412	-0.410008	-0.372826	-0.38881	-0.399525	-0.380102
CSF2RA	1.4533	-0.487418	-0.457011	-0.348992	-0.411588	-0.485425	-0.385664	-0.40946	-0.431577	-0.434093	-0.534086	-0.399807	-0.319176	-0.455247	-0.399013	-0.461969	-0.529374	0.786162	0.844523	1.02878	-0.20495	2	2	0.731156	2	-0.464411	0.018978	-0.486755	-0.40678	-0.56996	-0.480273	-0.432005	-0.536617	-0.572348	-0.467462	-0.574673	-0.577539	-0.536545
CSF2RB	0.87803	-0.691953	-0.419751	-0.400949	-0.445116	-0.676356	-0.488671	-0.561084	-0.55938	-0.640453	-0.735741	-0.655275	-0.43564	-0.610234	-0.347829	0.185089	0.678706	0.868793	0.914971	1.87014	-0.563473	0.636187	0.937565	2	2	2	-0.0799408	-0.723504	-0.579203	-0.85691	-0.775151	-0.662933	-0.764733	-0.885871	-0.679746	0.538888	-0.405564	-0.500059
CSF3R	-0.322572	-0.499794	-0.408109	-0.391636	-0.400856	-0.557733	-0.330032	-0.45455	-0.451499	-0.380704	-0.525422	-0.342208	-0.34411	-0.43149	-0.526177	-0.503002	-0.522784	2	2	2	0.252354	0.601171	2	0.0496757	0.916641	-0.490288	0.7087	-0.392948	-0.301968	-0.599826	-0.498161	-0.269208	-0.523901	-0.628422	-0.403833	-0.560594	-0.61459	-0.579154
CX3CL1	-0.221845	-0.489545	-0.480141	-0.281643	-0.293319	-0.326025	-0.346245	-0.431935	-0.442762	-0.449946	-0.427183	-0.440341	-0.106793	-0.344097	-0.179163	-0.314316	-0.307597	-0.476232	-0.558586	-0.363321	-0.585761	-0.233601	-0.341505	-0.289687	0.0846564	-0.407716	-0.389746	-0.347324	0.542393	0.771321	0.073409	0.0797972	0.117941	0.0394086	0.693738	2	2	-0.442547
CX3CR1	-0.260767	-0.316907	-0.226317	-0.351978	-0.20874	-0.324334	-0.00423763	0.166963	-0.293322	-0.186913	-0.156109	-0.154271	0.0860666	1.04611	-0.329923	-0.27433	-0.404152	0.265209	0.467962	0.199962	-0.0333772	-0.245132	2	0.340004	0.232139	-0.396544	0.132923	-0.42752	-0.365521	-0.466245	-0.31373	-0.398292	-0.331778	-0.479259	-0.310009	-0.433598	-0.466545	-0.459319
CXCL10	-0.00395992	-0.422844	-0.239575	0.0200005	0.231117	-0.452895	0.400117	0.926689	0.430048	-0.0886304	-0.515139	-0.145849	-0.313842	-0.196005	-0.363797	-0.467188	-0.535931	-0.327089	-0.0831495	2	-0.574606	0.0656856	-0.19339	-0.174329	0.910653	-0.510099	0.43507	-0.23615	1.90541	-0.510205	-0.449541	-0.408114	-0.544663	-0.58224	-0.453591	-0.55339	-0.576813	-0.535429
CXCL11	0.250401	-0.394411	-0.252503	-0.00896152	0.0748939	-0.393409	0.565823	0.547127	0.370236	-0.104556	-0.423197	-0.150665	-0.126285	-0.243412	-0.318554	-0.333829	-0.468346	-0.390344	-0.206119	2	-0.508163	0.166355	-0.142213	-0.171164	1.28464	-0.454151	0.183055	-0.402405	0.608213	-0.465984	-0.485412	-0.447449	-0.487248	-0.505827	-0.473025	-0.293774	-0.491392	-0.409161
CXCL12	-0.695014	-0.601913	-0.502512	-0.394678	-0.416105	-0.395068	-0.361369	-0.952448	-0.636857	-0.77048	-0.398484	-0.488824	0.145856	-0.347668	0.116234	-0.0573134	0.305257	0.400443	-1.22442	-0.936286	-1.42188	-0.473649	-0.112758	0.164949	-0.374585	0.100867	-0.287049	0.667787	0.979263	1.39515	0.949194	1.34458	0.713499	0.522654	2	-0.589366	1.25505	-0.88056
CXCL13	0.0733521	-0.244709	-0.203127	2	0.681378	-0.203919	-0.0951949	0.857695	-0.01207	-0.296472	-0.304877	-0.269182	-0.191843	-0.263003	0.149212	-0.129165	-0.316005	-0.331427	-0.340907	-0.282188	-0.353929	-0.265499	-0.332543	-0.162116	1.34446	-0.340136	-0.0611162	-0.336693	-0.315125	-0.351713	-0.309777	-0.335789	-0.334129	-0.350731	-0.334972	-0.347749	-0.349953	-0.337376
CXCL16	0.366292	-0.717126	-0.514216	-0.487615	-0.342163	-0.740125	-0.430809	-0.172237	-0.63521	-0.569197	-0.645989	-0.551375	-0.459336	-0.625727	-0.646617	-0.583654	-0.709212	1.49737	2	2	-0.435505	2	1.48494	-0.252872	1.22592	0.776328	0.466766	0.14162	0.219986	-0.349526	-0.482004	-0.139519	-0.677601	-0.62813	-0.00474729	-0.765052	-0.790525	-0.796458
CXCL2	-0.490452	-0.44244	-0.403743	-0.285499	-0.364418	-0.379715	-0.400707	-0.557474	-0.582693	-0.502812	-0.481576	-0.3582	0.232558	-0.393824	-0.276501	-0.519039	-0.459544	1.82795	2	1.75173	2	-0.452615	-0.397888	-0.106026	0.609047	-0.482523	0.108288	-0.316465	-0.170135	-0.448923	-0.378598	-0.22827	-0.486085	-0.564659	-0.080806	-0.593088	0.459044	-0.385131
CXCL6	-0.320285	-0.375936	-0.292531	-0.270786	-0.036065	-0.383194	-0.142874	0.123001	-0.24613	-0.0592458	-0.453281	-0.123412	0.248415	-0.167694	-0.311603	-0.338187	-0.363515	-0.120287	-0.233634	0.107577	-0.479824	-0.0916312	-0.243212	-0.176021	-0.222791	-0.447763	0.677098	2	2	-0.377966	-0.402382	-0.309271	-0.487568	-0.498089	0.0935441	-0.471967	-0.465431	-0.405627
CXCL9	0.761652	-0.525766	-0.221424	0.6178	0.420876	-0.363153	0.723823	1.09018	0.0838462	0.135041	-0.719489	-0.0106882	-0.244573	-0.165171	-0.250527	-0.624555	-0.792615	-0.436087	-0.386564	2	-0.949555	0.79346	-0.142314	-0.0537505	2	-0.815873	0.567824	0.259386	2	-0.84955	-0.794546	-0.394356	-0.792494	-0.92525	-0.68829	-0.841837	-0.908252	-0.776725
CXCR3	0.721418	1.48004	1.32731	1.11068	0.550023	0.602765	1.44412	0.864949	1.43994	2	0.134971	1.56318	-0.378102	0.822494	-0.327454	-0.00187063	-0.480113	-0.859712	-0.889965	-0.780987	-0.921027	0.302708	-0.730633	1.77415	-0.53662	-0.884388	-0.0919635	-0.87837	-0.8366	-0.912059	-0.886284	-0.849953	-0.886286	-0.911664	-0.863276	-0.905459	-0.916103	-0.811849
CXCR4	0.817893	1.02118	0.61593	1.12756	0.179394	1.21781	0.966978	0.317323	0.729311	0.227956	1.52569	0.700407	-0.0943492	0.191752	1.65422	1.14502	0.127174	0.294308	0.323317	-0.370847	1.70923	-0.798275	-0.0662681	0.627827	0.66081	-1.19798	0.133925	-1.24236	-1.17804	-1.39432	-1.29284	-1.12392	-1.31658	-1.42433	-1.16652	-1.3533	-1.12319	-1.1719
CXCR5	0.47043	0.263652	0.537031	2	1.12323	0.491018	-0.112093	-0.461899	0.142999	-0.510648	-0.396029	-0.368978	0.392427	-0.402743	2	0.982086	-0.293081	-0.485104	-0.507362	-0.45926	-0.534231	-0.376685	-0.458435	-0.015902	-0.121144	-0.410566	-0.303371	-0.50015	-0.501932	-0.506273	-0.480067	-0.503264	-0.489005	-0.504884	-0.466302	-0.484313	-0.495029	-0.417409
CXCR6	-0.0462108	1.00208	2	0.343713	0.484057	-0.349819	1.48309	2	0.836177	-0.306826	2	0.428147	-0.0180124	0.267806	-0.464767	-0.449496	-0.524942	-0.566122	-0.592552	-0.518249	-0.618142	-0.495198	-0.582652	-0.400441	-0.448693	-0.538707	-0.229107	-0.565366	-0.526778	-0.604502	-0.544173	-0.54934	-0.595545	-0.602874	-0.569247	-0.592063	-0.59711	-0.537145
EGFR	-0.573792	-0.564677	-0.539869	-0.488988	-0.467103	-0.472839	-0.455745	-0.61166	-0.558273	-0.563382	-0.55802	-0.55609	-0.383937	-0.535585	-0.434572	-0.510529	-0.409865	-0.42739	-0.613595	-0.562529	-0.650482	-0.46619	-0.419669	-0.40496	-0.412472	-0.331004	-0.188156	1.54759	1.78087	2	1.18318	1.70718	0.499732	2	1.99798	-0.437836	-0.333269	-0.383346
EPOR	-0.279199	-0.29819	-0.206742	-0.167153	-0.147106	-0.495472	-0.610959	-0.728582	-0.443704	-0.541036	-0.658008	-0.464422	-0.453859	-0.600827	-0.540366	0.750995	0.406519	1.06497	0.179342	-0.322074	2	-0.993624	-0.965374	-1.08553	-0.980132	2	0.445486	0.360131	0.156689	-0.00763288	0.263651	-0.374821	1.0085	-0.33462	0.732733	-0.680871	0.0559772	0.181057
FAS	0.608878	0.984695	2	1.56506	1.3205	-0.0849769	0.991598	1.53426	2	-0.307406	0.129929	-0.105679	-0.672786	-0.924327	-0.614048	-0.0875576	-1.0327	-0.606253	-0.736808	0.635573	-1.18122	-1.19266	-0.990027	-0.433519	0.688842	-1.30483	0.526159	0.0302401	0.909704	-0.264397	-1.02616	0.223192	0.472265	-0.172055	0.47765	-1.34955	-1.34195	-1.13924
FASLG	-0.087589	0.268275	-0.39326	0.0892342	1.64347	-0.27785	1.27206	2	1.40242	0.0934375	1.1913	0.607054	-0.276273	2	-0.479671	-0.391871	-0.536535	-0.544945	-0.566971	-0.486716	-0.598871	-0.507836	-0.55683	-0.227028	-0.484412	-0.500883	0.0204271	-0.567569	-0.526237	-0.589396	-0.552815	-0.555287	-0.582156	-0.589987	-0.564614	-0.576575	-0.578487	-0.548774
FLT3	1.40938	-0.359753	-0.32893	-0.338578	-0.281574	-0.312463	-0.362233	-0.336015	-0.335901	-0.306936	-0.29805	-0.367784	0.0207469	-0.277761	-0.232934	-0.0150275	0.129149	-0.385334	-0.357177	-0.363445	-0.410131	2	1.14236	0.818212	1.93731	-0.334075	-0.180264	-0.394416	-0.384153	-0.413303	-0.347404	-0.400843	-0.402504	-0.40345	-0.386787	-0.401503	-0.40986	-0.379274
FLT3LG	0.609245	2	1.07578	0.201821	0.314772	1.99527	0.736135	0.141667	1.39492	2	2	1.48526	-0.251686	0.206745	-0.461025	-0.620333	-0.762639	-0.819151	-0.797709	-0.712898	-0.797492	-0.90889	-0.741168	-0.735097	-0.656991	-0.833077	-0.404347	-0.0854513	-0.177935	-0.463788	-0.869919	-0.602982	-0.435168	-0.515045	-0.326431	-0.676979	-0.710028	-0.745405
FLT4	-0.183526	-0.218864	-0.196912	-0.201857	-0.198483	-0.181974	-0.221308	-0.248513	-0.209867	-0.16679	0.299057	-0.148893	-0.188042	-0.230637	-0.213367	-0.244708	-0.245776	-0.250454	-0.254912	-0.253737	-0.254372	-0.237601	-0.243969	-0.24116	-0.218081	-0.236929	-0.242728	-0.249939	-0.230524	-0.250253	-0.20748	-0.217423	-0.200978	-0.2455	-0.249192	0.661392	0.780861	2
GH1	-0.319605	-0.12409	-0.0589134	0.187412	0.466612	1.11171	-0.197444	0.236412	0.0107868	-0.158068	0.311157	-0.0816785	2	0.362602	1.47326	0.0877121	0.311709	-0.578668	-0.657103	-0.671053	-0.695997	-0.403508	-0.501381	0.654931	-0.0367132	-0.251261	0.025501	-0.562508	-0.52239	-0.619036	-0.18989	-0.743144	-0.585042	-0.795199	-0.448131	-0.318191	-0.436549	-0.470812
GHR	-0.232062	-0.23711	-0.241531	-0.292369	-0.302208	-0.198671	-0.231024	-0.33018	-0.323174	-0.290302	-0.309358	-0.266119	0.364707	-0.21851	-0.137176	-0.1837	-0.170488	-0.26941	-0.325239	-0.324533	-0.346418	-0.289221	-0.262936	-0.145984	-0.267163	-0.156903	-0.240883	-0.158617	-0.190853	0.311988	2	-0.00122623	0.0673617	0.383568	0.335567	-0.117076	-0.0834586	-0.203032
HGF	-0.813236	-0.757502	-0.75424	-0.759975	-0.801191	-0.734471	-0.585584	-0.555523	-0.827685	-0.760558	-0.632275	-0.62351	0.750021	-0.530934	-0.55267	-0.579477	-0.347765	2	0.650091	0.389812	-0.462576	-0.544765	0.329722	-0.236016	0.072363	0.796128	0.0238621	-0.626227	-0.0723641	0.657407	-0.268989	2	2	1.21124	1.40776	-0.605506	-0.690486	-0.124687
IFNA1	1.30043	0.213765	-0.26906	0.087892	-0.258336	0.32723	-0.00951443	0.897118	-0.910844	0.503889	0.0527288	-0.520619	2	0.217761	0.757356	0.0316671	0.0475412	-0.497365	-0.559482	-0.683952	-0.71813	0.349281	-0.456153	0.63226	0.0312777	-0.44719	0.0320738	-0.500698	-0.767321	-0.587009	0.251425	-0.726335	-0.45318	-0.715234	-0.3695	-0.371415	-0.616887	-0.434663
IFNA17	-0.145399	-0.266188	-0.345582	-0.391384	0.897988	0.354054	-0.127997	0.193648	-0.721349	-0.444243	-0.309216	-0.12778	2	0.642145	1.2046	1.04641	0.0410048	-0.47895	-0.587443	-0.574657	-0.596137	-0.062254	0.0525583	0.48678	0.0643172	-0.0103985	-0.236547	-0.4537	-0.474589	-0.723524	0.0239866	-0.718235	-0.47954	-0.62823	-0.367048	-0.359417	-0.296419	-0.347038
IFNA2	0.679915	0.0543583	0.102816	0.0467293	0.183024	0.511008	-0.00309999	-0.561245	-0.503762	-0.327065	0.0656918	-0.071651	2	0.0438535	1.02894	-0.102957	0.103501	-0.42989	-0.526314	-0.646479	-0.238374	-0.473713	-0.607368	-0.221617	-0.374043	0.931782	-0.122211	-0.317754	-0.535134	-0.625984	0.541959	-0.675862	-0.497173	-0.730768	-0.244079	-0.314835	-0.448695	-0.0951856
IFNA7	0.0361975	-0.0282653	-0.245435	0.374145	0.384893	0.82093	-0.16197	0.0187484	0.489577	-0.592769	0.239757	-0.170523	2	-0.0089148	1.09102	0.0968403	-0.0843041	-0.442323	-0.5339	-0.449303	-0.72741	-0.0980888	-0.254733	0.270849	-0.262437	-0.112964	-0.179402	-0.54018	-0.648506	-0.678175	0.243806	-0.656233	-0.535763	-0.684084	-0.356859	-0.442173	-0.437828	-0.177359
IFNA8	-0.535147	0.140308	0.751784	0.157697	-0.426313	0.345747	0.171263	0.0456111	-0.664367	0.481127	0.123682	-0.286633	2	0.153028	1.30972	0.555259	-0.00154465	-0.579674	-0.604969	-0.647939	-0.297106	1.09687	-0.476809	-0.0577253	0.0872465	-0.533791	-0.136352	-0.509	-0.746955	-0.797039	0.487164	-0.848814	-0.646254	-0.542331	-0.465514	-0.506181	-0.577063	-0.123465
IFNAR1	-0.495673	-0.681622	-0.741325	-0.476086	-0.782111	-0.46163	-0.489535	-1.33314	-0.83626	-0.304239	-1.02861	-0.209181	-1.59435	-0.923268	0.213041	2	2	0.505867	1.19328	1.27456	1.88667	-0.328468	-0.0789906	0.73708	0.437061	-1.06445	0.418704	0.551304	0.576333	-0.304268	-0.767679	-0.414712	-0.247609	0.232023	-0.386976	-0.165257	0.54812	-0.0673774
IFNAR2	-0.0346942	0.254688	1.01933	1.02065	0.786705	0.172557	0.0376426	-0.50266	0.408055	0.615228	-0.220736	0.711361	-0.86714	0.209803	-0.316948	2	2	-0.213815	0.0261427	0.0918704	-0.766586	0.319901	0.129533	1.82257	-0.429477	-0.483922	-0.0451398	-1.11005	-0.881706	-1.33951	-1.35441	-0.984539	-0.943425	-1.3618	-1.07864	-0.0334648	0.748462	-0.961321
IFNG	-0.0771876	-0.0948208	-0.25837	0.722499	2	-0.255292	0.204632	2	0.3507	0.0252452	-0.331517	0.0278378	0.0178203	-0.127296	-0.290855	-0.225658	-0.373966	-0.394381	-0.401436	-0.315559	-0.417581	-0.369581	-0.381528	-0.160109	-0.150067	-0.420016	-0.017342	-0.385557	-0.346562	-0.415015	-0.369415	-0.409013	-0.410211	-0.413272	-0.398416	-0.403981	-0.39458	-0.397326
IFNGR1	0.134829	-0.291736	-0.858796	-0.700681	-0.869431	-0.992687	-0.47873	-0.995794	-0.656371	-0.828068	1.21361	-0.53359	-1.03743	-0.701795	-0.170365	-0.906043	-1.07946	1.2904	1.8527	1.16136	2	0.605653	2	0.191907	2	-0.596088	0.227543	-0.644253	-0.459601	-0.244561	0.188686	-0.0873885	-0.369108	-0.138066	0.0758717	-0.142584	0.366695	-0.686921
IFNGR2	0.267005	-0.987097	-0.68263	-0.558306	-0.607338	-0.859801	-0.746207	-0.780588	-0.951771	-0.787692	-1.15435	-0.86444	-0.883848	-0.981387	0.24528	-0.132543	-0.027359	1.05463	2	2	1.99101	0.60912	0.681677	-0.55053	1.7879	-0.29322	0.383416	0.316641	0.490695	-0.130334	0.741454	-0.0514037	-0.573566	-0.11305	-0.0293153	-0.47904	-0.708357	-0.252539
IFNW1	0.310028	0.1619	0.139786	-0.0136446	0.81447	0.68454	-0.110223	0.661246	-0.593041	-0.424562	-0.167486	-0.284211	2	-0.55862	0.68164	0.141881	-0.145552	-0.485069	-0.503552	-0.56621	-0.432347	0.0363	-0.204724	0.122919	-0.263762	0.631206	-0.283989	-0.47035	-0.533756	-0.665818	0.472837	-0.672543	-0.537872	-0.695217	-0.405016	-0.415174	-0.442466	-0.381576
IL10	-0.527288	-0.449943	1.21035	0.251783	1.6945	-0.450607	-0.348689	1.80893	0.367001	-0.362695	-0.445584	-0.471933	2	-0.422774	-0.106037	0.049235	-0.554827	2	1.37092	1.76785	-0.791081	-0.0100956	-0.511741	-0.159973	-0.309565	-0.539179	0.730574	-0.570091	-0.635338	-0.907005	-0.267756	-0.659819	-0.88442	-0.909015	-0.639665	-0.809258	-0.94545	-0.798103
IL10RA	0.592269	0.792538	1.07785	-0.330264	-0.167172	0.306247	0.697911	0.418702	0.935356	1.25067	0.303365	0.945346	-0.547579	0.96441	-0.565676	-0.409523	0.294528	1.71048	1.48434	1.62289	-0.141565	0.0242492	1.72749	0.310965	1.00836	-1.06922	-0.163557	-1.15754	-1.06256	-1.28668	-1.21348	-0.95399	-1.21815	-1.31375	-1.06537	-1.30623	-1.33023	-1.16543
IL10RB	0.0477956	-0.482629	0.423796	0.809382	-0.0524036	-1.02773	-0.211564	-1.25794	-0.884353	-0.411726	-1.10208	-0.218602	-1.81877	-0.495043	-0.655861	0.730113	0.391233	1.57849	2	2	0.945322	-0.332206	0.468231	0.660013	0.462481	-0.522483	0.992823	0.488505	0.612933	0.0131083	-1.63682	-0.15198	-1.24977	0.292739	-0.323046	-0.600924	-0.255761	-0.664366
IL11RA	0.433079	2	1.24945	0.364965	0.254507	2	0.473188	-0.726931	1.16281	0.745039	0.905431	0.803549	-0.373669	0.657774	-0.20161	-0.925983	-0.883249	-1.00228	-1.40602	-1.49484	-1.30024	-0.717311	-0.555108	-0.0434769	-1.26742	0.319502	-0.935227	-0.368964	-0.672616	1.07678	0.0228528	-0.0592293	-0.399688	0.947825	2	-0.981877	-0.616927	-0.843607
IL12A	-0.123396	0.100129	-0.351227	0.0942033	-0.446649	-0.145016	-0.109634	-0.374103	0.109938	-0.112923	-0.720789	0.0285413	2	-0.239306	1.42127	2	1.50894	-0.466735	-0.719501	-0.571629	-0.226264	-0.550528	-0.549159	-0.354182	-0.456738	-0.276821	-0.0848857	-0.551508	-0.341422	-0.69595	-0.352108	-0.581357	-0.567388	-0.890528	-0.244258	-0.475625	0.604074	0.520187
IL12B	2	-0.290229	-0.422924	-0.140727	0.389111	-0.273627	-0.300032	0.116919	-0.41471	-0.492692	-0.521733	-0.356684	0.979914	-0.230275	0.0807944	0.000662519	-0.314818	-0.434899	-0.437208	-0.347116	-0.521733	2	-0.353722	-0.32661	2	-0.324905	-0.261432	-0.265185	-0.39799	-0.464351	-0.0881803	-0.477539	-0.425444	-0.437408	-0.385939	-0.432403	-0.449321	-0.320645
IL12RB1	0.303406	1.54879	2	1.0429	0.604122	0.464272	1.1763	1.66859	1.80369	0.713147	2	0.478844	-0.0611212	1.00998	-0.00398948	0.137264	-0.347901	-0.177368	-0.290464	0.150491	-0.921137	-0.885288	-0.135015	-0.101317	-0.53857	-0.882292	0.299231	-0.734686	-0.725858	-1.12149	-1.00071	-0.978387	-1.08165	-1.19789	-1.00955	-1.16567	-1.20036	-1.03255
IL12RB2	0.204436	0.0448994	2	0.467192	1.95123	-0.177525	-0.185746	0.0990686	1.1455	-0.144577	0.988978	0.0908236	-0.0296674	2	-0.396726	-0.398243	-0.456847	-0.140998	-0.552604	-0.470061	-0.59906	-0.496816	-0.448579	-0.316302	-0.374272	-0.536261	-0.165893	-0.563947	-0.564835	-0.562247	-0.525713	-0.540748	-0.548461	-0.567317	-0.50635	-0.560241	-0.554269	-0.525174
IL13	-0.540285	0.257914	-0.0522304	1.03496	2	-0.127154	-0.378353	0.500664	0.290798	0.243136	0.185231	-0.629372	2	0.253937	0.405268	-0.238808	0.373033	-0.660629	-0.550904	-0.509593	-0.191877	0.073212	-0.287428	-0.306013	0.159401	-0.109903	-0.10857	-0.528909	-0.593704	-0.95345	0.309893	-0.830689	-0.484633	-1.09574	-0.391688	-0.593437	-0.783188	-0.351811
IL13RA1	1.01746	-0.92921	-0.761473	-0.68524	-0.798773	-0.955852	-0.594095	-0.777791	-0.922784	-0.657652	-0.940235	-0.722129	-0.841875	-0.808119	-0.638287	-0.732389	-0.590261	1.47133	1.2157	1.38572	-0.43549	-0.409527	2	-0.291072	2	-0.82438	0.162983	-0.199203	0.0274632	1.0719	0.00507659	0.928798	0.483996	1.20442	0.604951	0.402491	-0.21515	-0.665101
IL15	1.36531	-0.617913	-0.57035	-0.679546	-0.631101	-0.769279	-0.569812	-0.610254	-0.381224	-0.548878	-0.57502	-0.603321	-0.296309	-0.465745	-0.585713	-0.522375	-0.154147	0.553525	0.880541	1.89462	2	1.01414	0.607329	-0.867851	2	-0.964857	0.0458295	0.60135	1.35634	-0.599172	-0.785242	-0.355155	-0.4771	-0.936804	-0.246184	0.898251	-0.407471	-0.716112
IL15RA	-0.210225	-0.354164	0.0630656	-0.700358	-0.357874	-0.732418	-0.276407	0.330458	0.512131	-0.344925	0.00558976	-0.493394	-1.0358	-0.837757	-0.717473	2	2	0.84456	-0.221432	2	-0.59987	-0.622393	-0.757336	-0.856504	1.25521	-1.19469	0.285686	0.319834	2	-0.493792	-1.20102	-0.42742	-0.890292	-0.702135	-0.222166	0.205884	0.155822	0.757424
IL17A	0.265117	0.625537	0.155355	0.547586	0.609987	0.494403	0.00086266	0.53086	-0.438509	0.135888	0.418942	0.180653	2	0.0735176	0.875772	-0.385332	0.0432445	-0.50254	-0.632085	-0.742583	-0.695019	-0.307591	-0.117238	0.555256	0.0154693	0.0630168	-0.0483327	-0.547727	-0.658703	-0.841925	-0.414197	-0.77008	-0.619533	-1.06634	-0.416293	-0.518251	-0.617944	-0.45735
IL17RA	-0.152501	0.584363	0.0155682	0.22721	0.25014	0.299921	0.333665	0.318981	0.685423	0.228498	0.00331905	0.396057	-0.913009	-0.0900983	-0.844013	-0.793016	-0.967149	1.16954	2	2	-0.0332918	0.0133095	2	-0.172758	0.200233	-0.675704	0.884504	-0.782494	-0.539174	-0.937153	-0.970406	-0.730896	-0.726613	-0.945939	-0.758942	-0.869948	-0.620294	-1.18419
IL18	0.0557591	-0.590105	-0.327909	0.121055	-0.198001	-0.567607	-0.205707	-0.382062	-0.344471	-0.183829	-0.663215	-0.160892	-0.251087	0.0269791	-0.246718	-0.334176	-0.735536	2	0.98387	2	-0.350987	0.322735	2	0.264138	2	0.55874	0.892925	-0.515082	-0.353376	-0.891399	-0.776911	-0.465286	-0.799807	-0.866119	-0.573731	-0.896427	-0.907618	-0.843891
IL18R1	-0.234353	0.166573	0.499556	-0.124519	0.191383	-0.140008	-0.173923	-0.120735	0.173326	-0.187406	0.980326	-0.0868351	-0.132885	0.791514	-0.34557	-0.405824	-0.421201	-0.457048	-0.466396	-0.451759	-0.449961	0.172416	-0.0327655	1.07673	-0.354826	2	-0.313785	-0.440091	-0.41495	-0.435379	-0.417489	-0.387553	-0.449877	-0.457504	-0.335093	-0.420998	-0.460685	-0.426838
IL18RAP	-0.162968	0.250362	0.0470148	-0.210494	0.235009	-0.161551	-0.0440106	0.0934576	0.130969	-0.144079	2	0.355638	0.278653	2	-0.29975	-0.359611	-0.364836	-0.408039	-0.42086	-0.401737	-0.4249	-0.316767	-0.337251	-0.0478953	-0.34053	-0.335271	-0.279285	-0.407274	-0.408446	-0.424087	-0.37488	-0.407237	-0.410853	-0.431188	-0.395754	-0.404509	-0.4117	-0.3815
IL1A	-0.301983	-0.00565142	0.314099	-0.387492	0.950575	0.314733	-0.224074	1.24542	-0.885234	-0.636465	-0.478587	-0.308844	2	-0.388	0.579605	0.357761	-0.305035	-0.559415	-0.376598	1.29261	0.944677	-0.386674	-0.245605	0.368322	0.378478	-0.232996	-0.0474865	-0.601258	-0.487745	-0.718114	0.341017	-0.807368	-0.543702	-0.73045	-0.502782	-0.548278	-0.730164	-0.562266
IL1B	-0.419817	-0.317619	-0.185104	-0.252835	0.938472	-0.0869791	-0.127344	0.423422	-0.431917	-0.25529	-0.115008	-0.298089	0.265801	-0.310488	-0.270022	-0.379978	-0.368989	-0.25324	0.524185	2	-0.397526	-0.232049	1.01999	-0.101975	0.556747	-0.413132	-0.0932341	-0.384064	-0.169099	-0.440135	-0.337926	-0.392761	-0.268808	-0.456335	-0.400899	-0.308543	-0.436263	-0.395766
IL1R1	-0.710166	-0.76908	-0.0401275	-0.61311	-0.107411	-0.584995	-0.483537	-0.738335	-0.690453	-0.743923	-0.723664	-0.562733	-0.462195	-0.667654	-0.535992	-0.535189	-0.502207	-0.385486	-0.75757	-0.615389	-0.985484	-0.655818	0.504023	-0.314255	-0.28907	-0.633066	-0.0809342	1.77086	2	1.75625	-0.119126	2	0.705675	1.12658	2	1.91403	-0.689529	0.433628
IL1RAP	-1.19535	-0.622463	0.911448	-0.128941	-0.113395	-0.486037	-0.0114089	-0.659983	-0.0103313	0.13471	0.761687	-0.0512582	1.04943	0.138359	-0.454845	-1.38857	-1.63047	-0.0888094	0.626142	0.803443	-1.38119	-1.0936	0.579527	-1.308	-0.967815	2	1.27998	0.970675	2	0.447859	-0.592738	0.0659368	0.0704621	1.32429	0.222567	-0.0168723	-0.790637	-1.37269
IL2	1.19869	0.522159	0.405722	0.710936	2	0.444888	0.0575187	-0.90416	-0.16359	0.216975	0.012164	0.10409	2	-0.279076	0.389923	0.440283	-0.19429	-0.630943	-0.621928	-0.614003	-0.354366	-0.304993	-0.615897	-0.245059	-0.192259	-0.169294	-0.371225	-0.59588	-0.682371	-0.682641	-0.00294022	-0.763791	-0.627782	-0.690938	-0.519753	-0.586426	-0.671208	-0.270683
IL21	0.00982117	-0.1091	-0.188618	1.76057	2	-0.111933	-0.159613	-0.0812545	-0.051946	-0.276082	-0.267622	-0.31834	0.465241	-0.177651	-0.12235	0.0247828	-0.232226	-0.314815	-0.330516	-0.281605	-0.318979	-0.265395	-0.329945	-0.264792	0.0653604	-0.287962	-0.145503	-0.301603	-0.321756	-0.339297	-0.117787	-0.347389	-0.329631	-0.357303	-0.295552	-0.300925	-0.308319	-0.278924
IL21R	0.856224	-0.230148	1.46173	1.0018	1.65436	0.245196	0.378004	2	0.00739704	1.39137	-0.382958	0.801963	-0.353496	0.252439	-0.157808	0.299324	-0.364651	1.16152	-0.2664	0.76532	-1.1389	0.798173	0.385624	-0.491841	1.97352	-0.979016	0.27926	-0.9949	-0.836339	-1.16272	-1.10698	-0.924417	-1.09716	-1.1894	-0.937083	-1.14545	-1.17011	-1.07563
IL22	-0.140151	0.246978	-0.121172	0.253553	0.727226	0.401231	0.030326	-0.585496	-0.309231	0.305169	-0.195739	0.228497	2	0.196917	0.934428	-0.256664	0.0121129	-0.494831	-0.568178	-0.61389	-0.379267	0.420213	-0.569005	0.673124	-0.145635	-0.488299	-0.0376731	-0.294097	-0.673573	-0.66733	-0.0273365	-0.73071	-0.569617	-0.456223	-0.315953	-0.301156	-0.533263	-0.392639
IL23R	-0.0593819	0.31293	0.220693	-0.182013	0.0678417	0.04739	-0.141766	-0.172749	0.110196	-0.233702	2	0.423639	0.57569	-0.0861511	-0.0865721	-0.293989	-0.250859	-0.318793	-0.330907	-0.328012	-0.349033	-0.244399	-0.357165	-0.21102	-0.0295569	-0.186001	-0.199949	-0.336985	-0.31621	-0.347058	-0.226593	-0.345793	-0.345818	-0.387116	-0.312238	-0.322217	-0.338707	-0.258267
IL26	-0.642195	0.504524	0.211671	0.102331	0.0781726	0.341658	-0.0489829	-0.447957	0.31011	0.408136	1.82847	-0.204706	2	0.12644	0.607772	0.160294	-0.092873	-0.60072	-0.837564	-0.927562	-1.126	-0.673853	-0.432377	-0.0683572	-0.248269	0.137184	0.418578	-0.30636	-0.288352	-0.617836	0.682681	-0.581317	-0.663479	-0.714926	0.817412	-0.669197	-0.88147	-0.492505
IL2RA	0.275012	0.270931	2	0.208598	2	-0.15186	-0.127633	1.01012	0.48565	0.39297	-0.0861727	-0.0492447	-0.195868	-0.179347	-0.129682	-0.162563	-0.494812	0.898262	-0.552411	0.0222956	-0.629762	-0.383359	-0.499259	-0.422762	-0.169679	-0.418323	-0.0467181	-0.538679	-0.517867	-0.599635	-0.452783	-0.520436	-0.57988	-0.577385	-0.379649	-0.613093	-0.622969	-0.594435
IL2RB	0.195897	0.191086	1.38273	0.737858	0.750825	0.03183	0.710024	1.35612	0.704255	2	0.388385	1.56176	-0.267299	2	-0.493046	-0.404319	-0.599203	-0.633781	-0.647339	-0.565895	-0.664329	-0.587218	-0.623386	-0.421113	-0.511884	-0.633023	-0.214791	-0.633248	-0.612344	-0.651244	-0.632955	-0.605493	-0.554089	-0.658399	-0.630138	-0.629879	-0.6326	-0.608219
IL2RG	1.09244	1.30351	1.44205	1.26738	1.43288	0.667684	1.16347	1.80475	1.11639	1.26519	1.15414	1.20494	-0.45969	0.947662	0.173362	0.107349	-0.17118	-0.81896	-0.609952	-0.342011	-0.952733	-0.205741	-0.0431793	0.123575	0.465785	-0.875202	-0.146455	-1.11269	-1.026	-1.16522	-1.11303	-1.05221	-1.1234	-1.17444	-1.07691	-1.13254	-1.16732	-0.963696
IL3RA	-0.218863	-0.398971	-0.375698	-0.314037	-0.318926	-0.373102	-0.365731	-0.322017	-0.375999	-0.399418	-0.408127	-0.404458	-0.211282	-0.372292	-0.26008	-0.325394	-0.367703	-0.310769	1.23486	0.664774	-0.0321416	-0.343243	-0.115611	2	0.0382798	-0.364384	-0.295878	-0.361647	-0.312621	-0.45409	-0.407726	-0.402426	-0.24508	-0.460254	-0.440546	1.76212	1.94129	-0.220733
IL4R	0.923973	0.110187	1.13254	0.373959	1.24233	0.00311914	-0.0886845	0.871467	0.35718	1.72613	-0.542709	0.847619	-1.44597	0.0728441	0.679645	-1.12496	-1.92583	1.19183	0.532526	1.24538	-1.18942	-0.277045	0.451622	-0.321255	2	1.15069	-0.102739	-0.744929	-0.352666	-0.987241	-1.91529	0.0896631	-0.725304	-0.752367	-0.504395	-0.0641526	-0.865944	-1.33845
IL5	-0.389151	-0.0965748	-0.339349	0.35775	0.353819	0.551338	-0.0685335	0.515872	-0.455408	-0.566619	0.722143	0.000404196	2	0.503855	0.562708	-0.69861	-0.0449576	-0.400305	-0.503262	-0.391648	-0.69861	-0.345911	-0.274395	0.188199	-0.146712	-0.352548	0.234399	-0.354219	-0.497754	-0.479543	0.0592498	-0.629753	-0.304746	-0.64386	-0.243016	-0.337313	-0.150101	-0.165493
IL5RA	-0.165422	-0.156399	-0.26493	-0.267752	-0.200475	-0.101005	-0.125222	-0.121234	-0.178163	-0.169438	-0.146904	-0.145621	1.30892	-0.0137923	0.0348244	0.842169	1.13271	-0.347296	-0.391242	-0.405112	-0.417647	-0.318574	-0.355736	-0.11527	-0.315769	2	-0.259208	-0.388041	-0.409961	-0.416077	-0.0407406	-0.447101	-0.382679	-0.406139	-0.333701	-0.333539	-0.358644	-0.335783
IL6	-0.426828	-0.571472	-0.526381	-0.378052	0.152082	-0.526705	-0.459964	-0.53986	-0.320339	-0.870293	-0.535214	-0.548417	1.1171	-0.301413	1.61836	0.382068	1.14628	-0.572259	-0.742756	-0.100133	-0.569304	-0.47305	-0.583769	-0.265985	-0.443325	-0.248853	-0.189208	1.53212	2	-0.381206	-0.56784	-0.0289752	-0.440104	-0.767698	1.9692	0.299947	0.215438	-0.356613
IL6R	2	0.804791	0.831116	1.65196	0.535335	0.212793	-0.571261	-0.884423	0.0137916	-0.750822	-0.993876	-0.80287	-0.534912	-0.950512	-0.65719	1.42944	0.805269	1.08373	0.592187	0.827687	-0.172372	1.56933	0.994884	-0.000160969	2	-0.0067791	-0.137909	-0.797078	-0.909668	-0.880871	-0.766114	-0.868091	-0.70815	-0.812293	-0.787503	-1.01085	-1.00039	-0.985988
IL6ST	0.310161	-0.755803	-0.304581	0.351587	0.344192	0.165744	-0.947499	-1.38944	-0.524539	-1.22375	-1.28815	-1.11617	-0.99188	-1.28504	-0.890906	-0.42279	0.595884	-0.409056	-0.836893	-0.299005	-1.16949	-0.355211	-0.461551	0.16773	1.25904	-0.703389	-0.418649	0.178482	0.723706	0.724241	0.832019	0.0374412	1.43998	1.47501	1.45224	2	1.37716	2
IL7	-0.189532	-0.179033	1.37197	-0.0609635	-0.536426	-0.344647	-0.402726	-0.72584	-0.420967	-0.587125	-0.466545	-0.521904	0.390796	-0.63862	1.71835	-0.315886	-0.430168	1.80746	-0.180902	0.359046	-0.491493	-0.342822	0.318225	-0.310013	0.427309	-0.464475	0.43821	0.299943	0.0764065	-0.52901	-0.279368	-0.488286	-0.648941	-0.685112	0.109339	-0.862064	-0.851272	2
IL9R	0.585453	0.235979	-0.156075	0.510858	0.0274367	0.392575	0.289731	1.00088	0.469693	2	0.291248	1.19003	2	2	2	0.356801	-0.625867	-0.731461	-0.802985	-0.830203	-0.769284	-0.38058	-0.287648	0.345596	-0.249939	0.00571104	-0.165493	-0.964957	-0.988131	-1.06145	-0.766921	-0.972642	-0.88326	-1.0297	-0.842156	-0.648108	-0.988244	-0.686288
INHBA	-0.541041	-0.565397	-0.437459	-0.33116	-0.476481	-0.51727	-0.476805	-0.0980462	-0.463203	-0.608232	-0.667453	-0.503574	0.855692	-0.472528	-0.423477	-0.636601	-0.599186	-0.542875	0.552915	1.01324	-0.382506	-0.541767	-0.377681	-0.544996	0.338269	-0.472664	-0.0799694	2	2	0.930064	-0.611337	0.560168	0.476843	1.29022	-0.106079	-0.579563	-0.585361	-0.422277
INHBB	-0.362739	-0.344733	-0.321872	-0.375308	-0.308837	-0.337397	-0.340198	-0.298708	-0.402353	-0.402353	-0.319495	-0.368798	-0.139721	-0.308148	-0.264276	-0.301044	-0.332804	-0.362417	-0.380287	-0.375748	-0.374734	-0.379778	-0.304605	-0.27223	-0.359438	-0.291604	-0.279361	-0.222405	0.201445	-0.0734689	2	-0.140246	-0.102969	-0.179796	-0.223949	2	2	0.144069
KDR	-0.281126	-0.303831	-0.320763	-0.317908	-0.286601	-0.283123	-0.305769	-0.300443	-0.331485	-0.316129	-0.332104	-0.298369	-0.209554	-0.258104	-0.273534	-0.325069	-0.294383	-0.315704	-0.325983	-0.322036	-0.327237	-0.290886	-0.307144	-0.282998	-0.276791	-0.322978	-0.311065	-0.323483	-0.300305	-0.312893	-0.241494	-0.255387	0.13972	-0.303206	-0.301173	2	2	2
KIT	-0.146159	-0.169926	-0.178931	-0.171524	-0.178309	-0.157678	-0.175251	-0.182423	-0.179596	-0.167684	-0.144598	-0.148989	-0.112264	-0.105415	-0.165984	-0.170875	-0.168622	-0.180463	-0.18414	-0.184912	-0.187537	-0.137225	-0.166992	-0.163494	-0.161149	2	-0.168156	-0.183527	-0.182314	-0.182562	-0.16998	-0.180188	-0.168647	-0.174971	-0.154506	-0.157079	-0.0173199	-0.170057
KITLG	-0.623727	-0.546148	-0.544993	-0.500826	-0.580208	-0.500369	-0.554971	-0.48823	-0.552849	-0.538794	-0.458078	-0.438495	-0.140531	-0.48828	-0.379586	-0.55748	-0.28506	-0.404962	-0.677952	-0.620556	-0.592121	-0.592279	-0.406679	-0.382071	-0.457824	-0.108718	-0.202373	-0.000469947	0.186733	1.80007	-0.010858	1.10243	1.34348	1.2809	1.94957	1.34543	2	-0.470302
LEP	-0.0484416	-0.189685	-0.22443	0.0373078	0.192247	-0.238649	-0.268093	0.629594	-0.248146	-0.229368	-0.0779696	-0.310003	1.75419	-0.268416	0.089129	-0.229531	-0.2503	-0.328579	-0.204503	-0.315741	0.758972	-0.228878	-0.407166	-0.217488	-0.354316	-0.467927	-0.179218	-0.331649	-0.278021	-0.430218	2	-0.411924	-0.374207	-0.443188	-0.345101	-0.329444	-0.356398	-0.354624
LEPR	-0.539562	-0.510223	-0.297236	-0.527014	-0.472222	-0.544643	-0.57342	-0.440536	-0.318296	-0.410835	-0.396176	-0.474991	0.283434	-0.320316	-0.522246	-0.419477	-0.463906	-0.334193	-0.177982	-0.295694	0.262294	-0.19958	-0.299572	-0.25116	-0.321976	-0.263012	-0.411539	-0.178566	-0.162854	-0.0107699	0.0430457	-0.119583	-0.0903101	2	-0.0318586	0.729219	2	1.96747
LIF	-0.136651	-0.109207	-0.172391	0.0810792	0.196608	-0.180814	-0.193864	-0.114416	-0.00762759	-0.188996	-0.130241	-0.154872	-0.104	0.0347774	-0.20348	-0.214586	-0.233449	-0.235547	-0.220831	-0.230978	-0.235151	-0.207342	-0.231882	-0.206366	-0.18097	2	-0.167568	-0.191381	-0.0524045	-0.232485	-0.242028	-0.208298	-0.235609	-0.192898	-0.2283	-0.24349	-0.243549	-0.154452
LIFR	-0.611008	-0.530947	-0.524333	-0.503614	-0.606709	-0.348433	-0.5126	-0.622187	-0.606824	-0.598997	-0.634026	-0.531077	-0.428533	-0.482432	-0.321978	-0.400341	-0.210484	-0.40154	-0.658789	-0.60002	-0.666227	-0.499159	-0.332885	-0.273021	-0.449157	-0.243441	-0.3627	0.825849	0.663123	0.978368	0.809896	0.476131	0.459274	0.655839	2	2	1.3744	-0.161106
LTA	0.281278	0.813533	2	1.62212	2	0.319322	0.461129	2	1.03221	0.758568	0.441888	0.531061	-0.281393	0.0148715	0.4402	-0.212433	-0.618796	-0.734346	-0.748766	-0.569876	-0.795427	-0.679493	-0.702466	-0.240832	-0.207695	-0.670585	-0.0967129	-0.730697	-0.669107	-0.771898	-0.71239	-0.739084	-0.746666	-0.773921	-0.730692	-0.749016	-0.750352	-0.684506
LTBR	-0.821465	-1.07867	-1.00624	-1.09558	-0.816033	-1.1085	-0.911186	-0.891901	-1.02026	-1.02496	-1.06995	-0.992143	-0.81331	-0.828749	-1.04243	-1.05676	-0.685068	1.86712	1.22042	0.846614	0.624185	0.335916	0.70346	-0.395885	-0.0681222	-0.328689	-0.0471898	0.665421	0.623408	1.51684	0.33614	1.73262	1.20242	1.25158	1.39042	1.14539	0.387998	1.25313
MET	-0.420852	-0.443272	-0.454492	-0.388603	-0.36596	-0.435751	-0.430275	-0.276605	-0.456373	-0.467556	-0.415336	-0.450774	-0.10017	-0.414872	-0.389316	-0.271858	-0.276096	-0.45561	-0.41932	-0.394737	-0.183014	-0.352966	-0.448326	-0.434275	-0.430577	-0.446072	-0.0414045	2	1.95541	-0.100069	-0.0916093	-0.322012	-0.308469	-0.436107	-0.245926	2	2	0.440071
NGFR	0.0590762	-0.497002	-0.428634	-0.46886	-0.450289	0.0285219	-0.384114	-0.583751	-0.473011	-0.528567	-0.441515	-0.499924	-0.244297	-0.360111	-0.205776	-0.230612	-0.220775	-0.396694	-0.576487	-0.544804	-0.521382	-0.409058	-0.358112	-0.229654	0.554482	-0.493114	-0.411664	0.507002	-0.142561	0.513254	-0.262341	0.641952	2	1.14758	1.3542	0.0884769	0.208384	-0.0332926
OSM	0.679782	0.871326	0.651738	0.546425	1.80769	0.226513	0.00201656	1.20689	1.9274	0.562541	0.920483	0.419955	0.297184	-0.00690126	-0.687561	-1.02604	-0.855185	1.16054	0.450227	2	-0.86221	-0.837377	-0.486293	-0.637453	-0.100348	1.26449	0.767408	-0.888141	-0.786917	-1.09157	-1.00923	-0.855776	-1.00421	-1.11535	-0.906289	-1.03416	-1.06844	-1.02486
PDGFA	-0.363676	-0.641541	0.0999066	-0.321252	0.284131	-0.544387	-0.420594	1.31547	-0.433288	-0.14742	-0.583218	-0.327023	-0.632899	-0.376788	-0.695187	-0.758352	-0.727334	-0.721379	-0.588602	-0.567186	-0.653715	-0.70713	-0.645723	-0.579862	-0.519187	-0.379431	-0.259486	0.711595	1.63628	1.19526	-0.721505	0.532125	2	0.132758	-0.233342	0.332942	0.882743	2
PDGFB	-0.445837	-0.363907	-0.351103	-0.424698	-0.379234	-0.428455	-0.248315	-0.482111	-0.383692	-0.239777	-0.182479	-0.256492	-0.282967	-0.426383	-0.484679	-0.551493	-0.512403	1.0016	0.523694	0.956442	-0.354158	-0.117107	0.235491	-0.218906	0.12936	-0.521024	-0.148735	-0.448299	-0.368232	-0.55376	-0.416584	-0.367884	0.135639	-0.563987	-0.442114	2	2	0.679775
PDGFC	-0.568529	-0.652685	-0.578845	-0.566656	-0.608141	-0.763917	-0.476848	-0.609439	-0.521367	-0.516931	-0.663925	-0.461212	-0.427549	-0.667478	-0.612077	-0.538577	-0.591648	2	-0.129177	0.249221	-0.0949438	-0.527944	0.198644	-0.132661	-0.0169098	-0.249985	0.489477	2	2	1.0822	0.420307	1.75781	-0.520453	0.520731	0.518295	-0.834979	-0.794945	-0.463008
PDGFRA	-0.454367	-0.496101	-0.481615	-0.486771	-0.433387	-0.478849	-0.408404	-0.490781	-0.496096	-0.488538	-0.443656	-0.46111	-0.358731	-0.424577	-0.416001	-0.353891	-0.216212	-0.274473	-0.572048	-0.525359	-0.606972	-0.429445	-0.285065	-0.321255	-0.393086	-0.10544	-0.221861	0.999936	1.16746	2	-0.0340355	1.92807	-0.255454	2	2	-0.542912	-0.481152	-0.363489
PDGFRB	-0.46067	-0.500339	-0.48383	-0.487462	-0.478039	-0.385362	-0.349626	-0.524045	-0.488545	-0.51668	-0.469404	-0.461463	-0.423087	-0.407499	-0.439926	-0.457887	-0.326473	-0.38983	-0.558131	-0.54021	-0.55311	-0.492331	-0.391818	-0.403397	-0.391036	-0.320065	-0.398092	-0.0377835	0.544008	2	-0.212113	2	2	1.77017	1.46345	-0.0708034	0.132309	-0.207872
PRLR	-0.756438	-0.276406	0.460167	-0.634563	-0.171063	-0.0569214	-0.19796	-0.703297	0.122045	-0.340492	-0.447979	-0.00380237	2	-0.518812	0.151494	0.247087	-0.444021	2	0.721273	2	-0.447979	-0.281801	-0.219733	-0.187654	0.0324763	-0.736043	0.0554118	-0.446104	-0.402848	-0.635272	0.000172106	-0.32323	-0.498112	-0.422907	-0.106417	-0.694056	-0.72127	-0.504499
RELT	0.121084	-0.383538	-0.499675	-0.497967	-0.270723	-0.509537	-0.339561	-0.251643	-0.280076	-0.274681	-0.0803754	-0.342645	-0.596784	-0.460447	1.28239	0.119488	-0.464621	1.07619	1.58146	1.56735	-0.591654	1.33725	2	2	2	-0.147863	0.521415	-0.787705	-0.653647	-0.941511	-0.93014	-0.713186	-0.81669	-0.956028	-0.826561	-0.835813	-0.748045	-0.584251
TGFB1	0.0153964	0.824354	0.324261	-0.421707	-0.12127	0.00675065	0.77059	0.225153	1.19128	2	2	1.60488	-1.0122	1.6786	-0.391976	-0.774189	-1.00356	-0.0343691	0.393176	0.473161	1.27533	-0.0591199	0.408142	-0.404837	-0.480239	-0.0144612	-0.333682	-1.05586	-0.725575	-1.26383	-1.54612	-0.694672	-0.975077	-1.45968	-1.15013	-0.499108	-0.523627	1.09998
TGFB2	-0.606934	-0.59132	-0.580864	-0.593793	-0.466911	-0.62311	-0.512419	-0.478751	-0.587056	-0.559968	-0.556433	-0.559832	-0.246154	-0.515775	-0.425318	-0.599567	-0.508316	0.0810075	-0.429269	-0.254746	-0.591445	-0.344672	-0.0487243	-0.489108	-0.400669	-0.559694	0.150566	2	1.91685	1.85062	0.0903744	1.47396	0.14702	1.60986	0.716797	-0.515595	-0.402818	0.889186
TGFB3	-0.473252	-0.452369	-0.453467	-0.403316	-0.465135	-0.283475	-0.288468	-0.726586	-0.780123	-0.297539	-0.322727	-0.364901	-0.379253	-0.408283	-0.372653	-0.577492	-0.138168	-0.353116	-0.972664	-0.826198	-1.1309	-0.168041	-0.162326	-0.488566	-0.278987	-0.270153	-0.379255	-0.613393	0.137403	2	-0.476789	2	2	1.99612	1.6518	0.323531	0.24242	0.961367
TGFBR1	-0.190924	-0.296891	-0.060785	-0.596529	-0.542043	-0.774532	0.545029	-0.58526	-0.371014	0.723131	0.556288	0.806429	-1.40923	1.29784	-0.985704	-0.732453	-0.966881	2	2	1.7606	0.227464	-0.291158	0.360105	-1.07239	0.283904	-0.242651	1.24158	-0.0250696	0.833454	0.426882	-1.15942	0.563713	-1.06672	1.42294	-0.00359164	-1.55096	-0.749761	-1.71722
TGFBR2	-0.451519	-0.191858	-0.801513	-0.44879	-0.159455	-0.0396273	-0.0495483	-0.128386	-0.143297	-0.205299	-0.1878	-0.0516716	-1.00584	-0.307171	-0.110295	-1.09941	-1.09064	0.370034	-0.314573	-0.315044	-0.753043	-0.924134	0.237907	0.504408	-0.404748	-0.504967	-0.423494	-0.183846	-0.42921	0.21537	-0.713189	-0.37698	-0.145684	1.40629	0.42071	2	2	2
TNF	0.297448	0.616567	0.978151	0.445026	2	-0.14855	0.164346	0.833225	0.43504	-0.0945774	0.760741	-0.0741328	-0.289063	-0.180449	0.0450763	-0.371942	-0.594319	-0.433284	-0.0308111	0.784723	-0.531684	-0.0575283	-0.218545	-0.301017	-0.0422957	-0.603476	-0.0962	-0.551189	-0.447755	-0.627658	-0.641573	-0.582288	-0.593957	-0.638959	-0.605034	-0.631432	-0.641428	-0.594076
TNFRSF10A	1.16826	1.93178	1.41123	1.39281	0.339	1.40228	1.06725	-0.579427	1.44832	1.24065	0.561387	1.11309	-0.431008	0.234456	0.850888	0.420349	-0.606402	-0.537463	-0.212899	0.184715	-0.435209	-0.486613	-0.365726	-0.917329	-0.567037	-0.540844	-0.0283058	-1.26947	-1.19028	-1.3843	-1.25716	-1.16978	-1.30048	-1.40911	-1.30033	0.905288	0.933331	-0.615921
TNFRSF10B	0.0479109	-0.390084	-0.511977	-0.133278	-0.402519	-0.527748	-0.528993	-0.670886	-0.64612	-0.826227	-0.551984	-0.643564	-0.753424	-0.871348	-0.572502	-0.924188	-1.04181	0.472638	0.603112	0.898031	2	0.924417	0.86974	-0.905324	1.43793	-0.897565	-0.0438315	-0.0697797	0.47199	-0.308816	-0.58837	0.0736966	-0.422716	-0.680635	0.0856002	1.40413	0.549497	2
TNFRSF10D	0.00729027	0.540225	0.196498	-0.104389	-0.311238	0.471976	-0.580955	-0.947089	-0.021157	-0.719103	-1.12337	-0.811794	-0.223505	-0.83212	-0.308978	-0.658513	-0.358865	0.271851	1.3375	1.16338	2	-0.843159	0.701514	-0.92098	0.130438	0.00181997	0.00979022	-0.720318	-0.237715	-0.697797	-0.965427	-0.15436	-0.420514	-1.01273	-0.625622	2	2	0.68391
TNFRSF11A	0.319733	-0.535156	-0.278751	-0.565524	-0.430563	-0.479234	-0.487089	-0.598728	-0.553612	-0.550944	-0.51778	-0.488183	-0.20736	1.57344	-0.515699	-0.484519	-0.581477	0.96142	0.608083	0.431782	-0.549651	0.541906	0.960266	-0.268639	2	-0.51385	1.04755	-0.50136	-0.468846	-0.515473	-0.548502	-0.210058	-0.587465	-0.505304	-0.461914	-0.0660831	-0.628017	2
TNFRSF11B	-0.33832	-0.50902	-0.514096	-0.439524	-0.470315	-0.304664	-0.49687	-0.373826	-0.543231	-0.525471	-0.371254	-0.470022	-0.135024	-0.449031	-0.292458	-0.435102	-0.370517	-0.430908	-0.56171	-0.495234	-0.615963	-0.352266	-0.296641	-0.201571	0.658358	-0.408975	-0.297119	0.120686	0.982196	2	0.364213	-0.0305832	0.384072	2	1.76695	0.0693062	-0.393815	-0.501113
TNFRSF12A	-0.619988	-0.514947	-0.440042	-0.527888	0.0886281	-0.6361	-0.445864	-0.407435	-0.5953	-0.244824	-0.251677	-0.415398	-0.649884	-0.507673	-0.718556	-0.482915	-0.620414	-0.51225	0.149286	-0.100458	-0.375997	-0.393357	-0.35857	-0.567098	-0.522102	-0.323325	0.831859	2	2	1.31228	-0.719198	1.8787	0.235911	0.672542	0.283944	-0.410518	-0.256865	0.492773
TNFRSF13B	-0.179962	-0.255741	0.671856	-0.0111626	-0.00665516	-0.17458	-0.24652	-0.180036	-0.169645	-0.316311	-0.270287	-0.33467	0.146719	-0.293008	2	2	0.46343	-0.358817	-0.372245	-0.333973	-0.370489	-0.252215	-0.365987	-0.102677	-0.203306	-0.35536	-0.141272	-0.373393	-0.363859	-0.384638	-0.360343	-0.384346	-0.358264	-0.376469	-0.338325	-0.357605	-0.385986	-0.351327
TNFRSF13C	-0.0381944	-0.250302	-0.136758	0.0592344	0.0587544	0.109083	-0.203974	-0.0757332	-0.246516	-0.297923	-0.0949254	-0.244135	-0.0126378	-0.243086	2	1.20243	0.942837	-0.345894	-0.366295	-0.354324	-0.364325	-0.305145	-0.331858	0.123826	-0.0606584	-0.331985	-0.0638363	-0.363565	-0.360294	-0.374189	-0.321129	-0.341565	-0.316846	-0.371321	-0.323465	-0.352254	-0.358614	-0.308147
TNFRSF14	0.74725	0.839502	1.02891	0.544291	0.673788	0.364749	0.343371	-0.234576	1.1451	-0.260658	-0.0407568	-0.0725914	-1.2053	-0.313775	0.0041294	-0.852284	-0.363929	1.38209	1.16879	1.25887	2	0.0121631	0.0245751	-0.876188	0.819615	1.47439	-0.464673	-0.795941	-0.66252	-1.50965	-1.87624	-1.12043	-1.07618	-1.72561	-0.752511	-0.317317	-0.583721	0.517041
TNFRSF17	-0.231199	-0.26808	-0.250574	-0.181865	-0.175788	-0.222733	-0.280028	-0.265593	-0.277537	-0.298581	-0.263613	-0.268169	0.0342328	-0.241666	0.552638	2	2	-0.265511	-0.338653	-0.32983	-0.342422	-0.219468	-0.268811	0.489961	-0.268027	-0.281449	-0.247034	-0.331217	-0.32643	-0.33358	-0.274588	-0.324515	-0.293467	-0.339395	-0.226436	-0.32211	-0.332214	-0.30929
TNFRSF18	0.116722	0.363485	2	2	2	-0.39983	-0.109512	1.75296	0.394462	1.28617	-0.309166	0.603468	-0.520963	1.70001	-0.5096	-0.512892	-0.284121	-0.602808	-0.576323	-0.482282	-0.631505	-0.573193	-0.555803	-0.392865	-0.330599	-0.590352	-0.186877	-0.589458	-0.575336	-0.596182	-0.616591	-0.583099	-0.623639	-0.625865	-0.58421	-0.615685	-0.593776	-0.434143
TNFRSF1A	-0.835139	-0.620403	-0.694531	-0.977456	-0.719404	-0.763479	-0.233775	-0.739992	-0.636136	-0.289832	0.0192781	-0.241359	-0.91387	-0.536159	-1.50782	-1.35023	-1.40055	2	0.726375	0.959829	-0.669554	-0.255873	0.588378	-0.534789	-0.175185	-1.41395	0.0991206	0.813177	0.591058	1.37174	0.881234	0.915355	1.27046	1.20884	1.84783	1.39029	0.0109847	0.0808997
TNFRSF1B	1.01939	0.79656	2	0.749032	1.10256	-0.380346	0.540336	2	0.524675	0.125543	0.0934236	0.0142768	-0.817062	-0.376259	-0.736982	-0.764463	-1.11678	1.00441	1.29768	0.406401	0.379764	-0.8934	0.614439	-0.11435	1.21086	-1.11389	-0.0417814	-1.00426	-0.819454	-1.08597	-1.13133	-0.777351	-0.84726	-1.10821	-0.819222	-0.0527293	0.0463012	-1.16402
TNFRSF21	-0.543466	-0.562882	-0.477994	-0.425985	-0.497949	-0.543712	-0.506841	-0.581218	-0.549779	-0.598166	-0.564674	-0.521434	-0.263497	-0.463514	-0.358969	-0.452498	-0.551014	1.97489	0.0916077	0.070163	1.58642	0.17171	0.224487	2	-0.0974099	1.13104	0.234927	-0.175143	-0.31194	-0.43985	0.561887	-0.371411	0.339048	-0.466597	0.0779066	-0.415777	-0.251605	-0.305032
TNFRSF6B	-0.716431	-0.588551	-0.516706	-0.217942	-0.0942327	-0.568206	-0.289509	0.102696	-0.592887	-0.421169	-0.328295	-0.536604	-0.103913	-0.50693	-0.508038	-0.199932	-0.556792	-0.395483	-0.336787	-0.034658	-0.62808	-0.368973	-0.367225	-0.608578	-0.0947919	-0.429293	0.332364	2	2	0.0879818	-0.182834	0.581432	-0.178759	-0.313766	0.561514	1.11826	0.441871	-0.242581
TNFRSF8	1.03033	-0.350192	2	2	1.08844	-0.437941	-0.221401	0.569645	-0.235664	-0.585969	-0.625368	-0.480749	-0.178968	-0.511716	-0.407647	0.0383375	-0.551022	-0.213072	-0.0700035	-0.274438	-0.543686	-0.445143	-0.130593	-0.33666	0.696035	0.210119	0.660108	-0.523343	-0.257998	-0.598944	-0.576085	-0.427391	-0.57289	-0.604232	-0.568094	-0.140423	0.100518	-0.623763
TNFRSF9	0.376927	-0.352115	0.814163	0.152501	0.904826	-0.274257	0.260294	2	-0.0256208	-0.240648	-0.338492	0.0149977	-0.184898	-0.113724	-0.275561	-0.243213	-0.371459	-0.352215	-0.321852	-0.150374	-0.376999	-0.289055	-0.319643	-0.20545	0.550669	-0.299776	0.0238128	-0.358792	-0.307495	-0.342048	-0.386947	-0.312271	-0.393675	-0.386233	-0.377483	-0.39261	-0.39744	-0.372935
TNFSF10	-0.859023	0.0997759	-0.567226	-0.165715	-0.331545	-0.658109	-0.210734	0.0225437	2	-0.244851	-0.571546	-0.425928	-1.12032	0.278426	-0.920294	-0.992082	-1.01208	0.0602188	-0.304963	2	-0.955152	-0.624311	0.184778	-0.896393	-0.476145	0.816526	-0.0983551	0.72103	2	-0.439788	-0.775335	0.542524	-1.14201	-0.802801	0.403106	1.78359	1.43161	1.05184
TNFSF11	-0.185432	-0.359989	-0.162819	-0.0734191	0.209492	-0.445074	-0.356612	-0.307058	-0.319607	-0.168053	-0.437976	-0.279068	0.0797033	0.318358	-0.17161	-0.117458	-0.462629	-0.442719	-0.535319	-0.496301	-0.630563	0.259654	-0.508524	-0.319016	-0.339153	-0.5476	0.27788	2	2	0.32736	-0.557889	1.66818	-0.487777	-0.400081	0.0578019	-0.579539	-0.542898	-0.474851
TNFSF12	-0.354218	0.724654	0.840591	0.298445	-0.128001	-0.470738	0.350433	-0.336867	0.659109	0.761938	0.843901	0.834782	-1.29925	0.112802	-0.723822	-1.64485	-1.90913	2	1.31025	1.5684	-1.12893	-0.959042	2	-0.567295	0.467994	-0.00588582	0.383295	-0.70585	-0.828676	-0.316646	-1.45887	-0.355515	0.197138	-0.0359534	-0.196943	-0.490296	0.43168	-0.774792
TNFSF13	-0.45388	-0.530812	-0.353371	-0.386308	-0.395313	-0.556682	-0.341648	-0.608579	-0.463337	-0.349304	-0.494147	-0.394537	0.140042	-0.215825	-0.319714	-0.443091	-0.576055	2	1.9353	2	-0.580499	-0.143107	2	1.14638	1.30297	-0.265156	0.777291	-0.170419	-0.18443	-0.666349	-0.378395	-0.285996	-0.653581	-0.703774	-0.197312	-0.815354	-0.726833	-0.783833
TNFSF13B	0.00320138	-0.508502	-0.453196	-0.317035	-0.321978	-0.699774	-0.309246	-0.255555	-0.0217604	-0.368195	-0.235288	-0.448707	-0.406446	-0.566825	-0.627142	-0.79883	-0.743631	1.42207	1.8646	2	1.54784	0.724577	1.87413	0.340661	1.40348	-0.732967	0.426903	-0.129793	0.746338	-0.54684	-0.74058	-0.314904	-0.695243	-0.806584	-0.00204245	-1.00727	-1.02487	-0.875365
TNFSF14	0.201776	0.767958	0.204385	0.828047	2	-0.22759	0.86126	1.58529	1.03415	0.75032	1.89158	0.854706	-0.289878	1.16874	-0.557343	-0.568861	-0.66378	-0.695833	-0.475594	-0.5705	-0.368171	-0.661129	-0.636937	-0.371476	-0.391015	-0.703332	-0.269278	-0.709938	-0.631598	-0.591283	-0.642401	-0.684872	-0.687703	-0.174299	-0.511497	-0.723178	-0.734667	-0.677466
TNFSF15	-0.296472	-0.384277	-0.46408	-0.395629	-0.35128	-0.291261	-0.324554	-0.217216	-0.311112	-0.3086	-0.460949	-0.283741	-0.0228927	-0.357944	-0.300602	-0.422109	-0.433326	0.194103	-0.257648	0.0317288	-0.353366	-0.155459	0.11872	-0.13753	0.089517	-0.294813	0.189408	2	2	0.104604	-0.427685	-0.056554	-0.124532	-0.39208	0.550936	-0.475996	-0.478048	-0.417032
TNFSF4	0.31351	0.081332	-0.0685957	2	0.936434	-0.234157	0.378283	2	0.749748	0.135337	-0.177736	0.179388	-0.219937	0.683159	-0.145673	-0.556759	-0.608219	-0.661714	-0.709058	-0.60384	-0.598837	-0.661415	-0.455796	-0.064231	0.157524	-0.0747282	-0.173915	-0.54641	-0.34034	-0.516754	-0.398776	-0.225814	-0.517674	0.117919	-0.454068	-0.659924	-0.695055	-0.635852
TNFSF8	0.933615	1.63517	0.192186	2	1.97328	0.80317	0.405966	-0.00352969	1.08539	0.566647	0.599804	0.376521	0.0452687	-0.651588	-0.433121	-0.552849	-0.624546	0.640008	0.287299	0.235406	-0.635855	-0.0945806	0.309643	-0.323089	-0.246725	-0.840322	-0.120539	-0.814318	-0.809617	-0.937244	-0.821345	-0.705929	-0.914494	-0.956927	-0.788907	-0.949047	-0.969087	-0.799263
TNFSF9	0.073545	-0.565266	-0.376231	-0.323092	2	-0.286274	0.0428584	2	-0.440945	-0.629382	-0.537617	-0.415026	0.234093	-0.105454	-0.0638937	-0.701728	-0.58887	-0.41026	-0.109216	-0.324933	1.1169	-0.484194	-0.129061	0.305657	-0.113945	-0.367149	-0.14751	0.0690011	0.15069	0.285314	-0.524909	-0.0230712	-0.580556	0.494326	-0.141154	-0.664238	-0.67945	-0.596684
VEGFA	-0.315968	-0.572251	-0.488344	-0.519829	-0.473187	-0.538796	-0.520693	-0.41353	-0.529519	-0.475153	-0.561449	-0.519755	-0.355291	-0.54196	-0.508605	-0.0523049	0.0479623	-0.394508	1.08284	0.269461	2	-0.516914	-0.0852083	-0.495693	0.309788	0.162342	-0.204849	0.190259	2	-0.0228129	1.45274	-0.0744168	-0.0869773	0.0617726	0.00945863	-0.583411	-0.557794	-0.359814
VEGFB	-0.818822	-0.656524	-0.995418	-0.54612	-0.862004	-0.623111	-0.550846	-0.763061	-1.02924	-0.672693	-0.380339	-0.487269	-1.32395	-0.832963	-0.151571	-0.0293226	0.290971	0.861382	0.185062	-0.140077	2	0.449078	-0.213308	2	-0.708442	0.547175	0.249245	0.549562	0.125167	0.982033	1.30728	0.8754	-0.015622	0.96123	0.526588	-0.644679	-1.07311	-0.609555
VEGFC	-0.415077	-0.422397	-0.368871	-0.305207	-0.27369	-0.425457	-0.324542	-0.292187	-0.308281	-0.316056	-0.438428	-0.343002	-0.294211	-0.407983	-0.398404	-0.362873	-0.380722	-0.294141	-0.371144	-0.22455	-0.463709	-0.32231	-0.323802	-0.319883	-0.328246	-0.353262	0.429781	2	2	-0.0409442	-0.258238	0.229508	-0.284441	-0.40197	0.461992	-0.162785	1.96104	-0.351976
XCL2	-0.141587	-0.33289	-0.414735	-0.240513	1.12654	-0.329564	0.23139	2	0.169452	2	-0.328601	1.71914	-0.0943369	2	-0.380235	-0.420017	-0.438541	-0.466348	-0.471952	-0.409292	-0.492527	-0.337659	-0.439726	-0.18708	-0.370604	-0.444967	-0.189056	-0.462561	-0.435166	-0.477352	-0.471696	-0.462031	-0.474567	-0.485003	-0.468007	-0.477438	-0.472425	-0.464023
XCR1	-0.158701	-0.186605	-0.177289	-0.144972	-0.152762	-0.18471	-0.177548	-0.161647	-0.185691	-0.184007	-0.199579	-0.181394	-0.071933	-0.185521	-0.152655	0.0251546	0.0417183	-0.19084	-0.151645	-0.177189	-0.170424	2	-0.179798	-0.159963	-0.132542	-0.186704	-0.0834653	-0.193435	-0.190118	-0.199723	-0.16205	-0.196723	-0.195366	-0.20393	-0.188713	-0.198579	-0.197256	-0.196574

## Sheet: Fig. 2a
Percentage of cell neighborhoods with positive phenotype correlations
	CD4 memory	GZMK+ CD8	CD8 naïve	gdT	Treg	TPH_TFH	ILCs	TRM	NK cells	Innate-like T	IFN stimulated CD8 memory	Th1	CD4 naïve	GZMB+ CD8	plasma	B	TREM2+ macrophage	MERTK+ macrophage	pro-inflammatory macrophage	mregDC	DC2	pDC	mast cell	DC1	stressed macrophage	PRG4+ lining fibroblast	CXCL12+ sublining fibroblast	NOTCH3+ sublining fibroblast	venule	CXCL12+DKK3+ intermediate fibroblast	POSTN+ sublining fibroblast	NOTCH4+ arteriolar	PRG4+DKK3+ lining fibroblast	lymphatic	CD34+PI16+DPP4+ sublining	RSPO3+ intermediate fibroblast	plasmablast
treatment_steroid_injection	9.86616	44.0186	14.1898	34.8416	14.2791	22.7571	22.934	52.3582	34.1463	18.1006	28.4635	27.6166	41.8269	33.543	0.0222697	0.0368677	21.8913	46.5294	69.7979	58.8542	88.9279	50.6889	87.8136	70.8676	0.446927	73.7683	84.6763	79.9102	82.8721	92.21	10.348	93.3816	71.3231	57.7401	97.3065	13.1083	NA
treatment_Naive	70.3157	28.3264	65.9562	31.267	66.2791	61.1597	95.4516	15.7895	26.5244	56.5363	51.8892	52.3329	37.1795	18.239	99.9688	99.941	57.9578	34.1701	13.2923	17.6215	5.09666	29.5063	74.8208	10.5023	98.324	38.9649	26.71	29.4154	38.9082	11.9983	88.4182	4.31757	21.2087	65.7464	4.05444	90.5024	100
treatment_MTX_bio	47.3404	54.7417	43.1241	58.1448	43.2093	35.3939	2.94683	61.039	49.0854	42.2346	29.0932	39.0921	39.5833	63.3124	19.339	0.803716	93.8631	87.2342	65.9412	51.6059	34.4464	8.55339	11.2007	49.4977	99.7765	26.6255	17.1294	40.0107	33.535	34.7469	94.095	50.0355	54.5975	19.72	24.7519	0.156986	46.8579
treatment_MTX	93.0508	86.312	93.5182	88.3258	86.8372	92.9978	99.7438	92.5496	92.378	95.5307	98.1108	90.6683	97.9167	94.5493	95.889	99.8452	25.1698	23.1642	89.4343	85.6337	75.5712	95.8668	63.0824	89.6804	1.78771	77.3835	51.6665	15.3138	37.7575	5.70472	5.3844	26.6866	57.9155	50.0493	22.2002	96.5463	99.7268
Disease duration	99.7083	92.655	99.8248	98.8235	98.9767	99.453	99.3594	99.6582	98.628	99.2179	99.7481	99.1173	99.359	99.5807	99.9421	99.9926	95.2606	67.3419	99.0134	98.3507	76.8893	99.5982	1.97133	98.8128	99.2179	51.9581	17.1913	5.57772	4.3911	4.59727	11.8742	2.99673	76.0245	11.4967	17.607	90.8948	100
Uveitis	47.3404	54.7417	43.1241	58.1448	43.2093	35.3939	2.94683	61.039	49.0854	42.2346	29.0932	39.0921	39.5833	63.3124	19.339	0.803716	93.8631	87.2342	65.9412	51.6059	34.4464	8.55339	11.2007	49.4977	99.7765	26.6255	17.1294	40.0107	33.535	34.7469	94.095	50.0355	54.5975	19.72	24.7519	0.156986	46.8579
CRP	0.291695	7.34504	0.175182	1.17647	1.02326	0.547046	0.640615	0.341763	1.37195	0.782123	0.251889	0.882724	0.641026	0.419287	0.0579013	0.00737354	4.73937	32.6581	0.986606	1.64931	23.1107	0.401837	98.0287	1.18721	0.782123	48.0419	82.8087	94.4223	95.6089	95.4027	88.1258	97.0033	23.9755	88.5033	82.393	9.10518	NA

## Sheet: Fig. 2d
Median and SD of -log(p-value) from gsMap by clusters
Cluster	median_logp	sd_logp
PRG4+ lining fibroblast	1.7922	0.688512
venule	1.72001	0.618506
Th1	1.70589	0.670898
RSPO3+ intermediate fibroblast	1.55531	0.612206
CXCL12+ sublining fibroblast	1.54256	0.658966
ILCs	1.51892	0.79618
Treg	1.51657	0.505051
GZMB+ CD8	1.5098	0.493657
CD8 naïve	1.49875	0.593752
proliferating cells	1.49778	0.624539
NOTCH4+ arteriolar	1.48819	0.592375
TPH_TFH	1.44525	0.532397
pDC	1.43422	0.597192
B	1.42351	0.619601
PRG4+DKK3+ lining fibroblast	1.37324	0.638385
IFN stimulated CD8 memory	1.34906	0.46582
gdT	1.34403	0.513183
TRM	1.33261	0.506599
GZMK+ CD8	1.29748	0.547192
Innate-like T	1.28679	0.628012
CD4 memory	1.27695	0.526371
mast cell	1.26686	0.57301
NK cells	1.19908	0.480736
CD4 naïve	1.18905	0.508072
DC1	1.18576	0.491639
MERTK+ macrophage	1.17303	0.560233
CXCL12+DKK3+ intermediate fibroblast	1.1709	0.601295
plasma	1.17052	0.576851
plasmablast	1.17024	0.471995
CD34+PI16+DPP4+ sublining	1.15415	0.48152
TREM2+ macrophage	1.14042	0.538988
POSTN+ sublining fibroblast	1.13062	0.519697
pro-inflammatory macrophage	1.09926	0.537546
NOTCH3+ sublining fibroblast	1.02512	0.546598
DC2	1.02153	0.476219
stressed macrophage	1.0062	0.491064
mregDC	0.936171	0.498427
lymphatic	0.584207	0.387363

## Sheet: Supple. Fig. 2d
Composition of synovium by samples (whole)
Cluster	Sample	Frequency	Proportion
TREM2+ macrophage	JIA2	294	2.3955
TREM2+ macrophage	JIA3	5076	21.8539
TREM2+ macrophage	JIA4	17780	22.3687
TREM2+ macrophage	JIA5	3725	5.58488
TREM2+ macrophage	JIA6	5150	9.63193
TREM2+ macrophage	JIA8	4186	9.56822
TREM2+ macrophage	JIA9	3037	10.2308
TREM2+ macrophage	JIA1	4878	14.9453
TREM2+ macrophage	JIA7	4889	12.2923
MERTK+ macrophage	JIA2	1274	10.3805
MERTK+ macrophage	JIA3	2924	12.5888
MERTK+ macrophage	JIA4	8152	10.2559
MERTK+ macrophage	JIA5	5391	8.0827
MERTK+ macrophage	JIA6	7809	14.605
MERTK+ macrophage	JIA8	5932	13.5592
MERTK+ macrophage	JIA9	1742	5.86828
MERTK+ macrophage	JIA1	4408	13.5053
MERTK+ macrophage	JIA7	7144	17.9619
CXCL12+ sublining fibroblast	JIA2	2626	21.3966
CXCL12+ sublining fibroblast	JIA3	2225	9.57937
CXCL12+ sublining fibroblast	JIA4	6868	8.64052
CXCL12+ sublining fibroblast	JIA5	6781	10.1667
CXCL12+ sublining fibroblast	JIA6	8476	15.8525
CXCL12+ sublining fibroblast	JIA8	4600	10.5145
CXCL12+ sublining fibroblast	JIA9	3100	10.443
CXCL12+ sublining fibroblast	JIA1	2358	7.22449
CXCL12+ sublining fibroblast	JIA7	4999	12.5688
venule	JIA2	1655	13.4849
venule	JIA3	1573	6.77229
venule	JIA4	5730	7.20882
venule	JIA5	5051	7.57294
venule	JIA6	5066	9.47483
venule	JIA8	4872	11.1363
venule	JIA9	1940	6.53529
venule	JIA1	1655	5.07062
venule	JIA7	2701	6.79104
PRG4+ lining fibroblast	JIA2	1057	8.6124
PRG4+ lining fibroblast	JIA3	1368	5.8897
PRG4+ lining fibroblast	JIA4	3512	4.41839
PRG4+ lining fibroblast	JIA5	7029	10.5385
PRG4+ lining fibroblast	JIA6	5383	10.0677
PRG4+ lining fibroblast	JIA8	1575	3.60008
PRG4+ lining fibroblast	JIA9	2137	7.19892
PRG4+ lining fibroblast	JIA1	2031	6.22262
PRG4+ lining fibroblast	JIA7	2822	7.09527
NOTCH3+ sublining fibroblast	JIA2	1512	12.3197
NOTCH3+ sublining fibroblast	JIA3	1558	6.70771
NOTCH3+ sublining fibroblast	JIA4	4156	5.22859
NOTCH3+ sublining fibroblast	JIA5	2948	4.41992
NOTCH3+ sublining fibroblast	JIA6	3368	6.29909
NOTCH3+ sublining fibroblast	JIA8	5199	11.8837
NOTCH3+ sublining fibroblast	JIA9	2284	7.69412
NOTCH3+ sublining fibroblast	JIA1	1905	5.83658
NOTCH3+ sublining fibroblast	JIA7	3138	7.88977
plasma	JIA2	9	0.0733317
plasma	JIA3	154	0.663021
plasma	JIA4	9710	12.216
plasma	JIA5	6372	9.55351
plasma	JIA6	1483	2.77362
plasma	JIA8	1256	2.87092
plasma	JIA9	1719	5.7908
plasma	JIA1	96	0.294127
plasma	JIA7	1653	4.15609
CXCL12+DKK3+ intermediate fibroblast	JIA2	1892	15.416
CXCL12+DKK3+ intermediate fibroblast	JIA3	1908	8.21458
CXCL12+DKK3+ intermediate fibroblast	JIA4	2637	3.31757
CXCL12+DKK3+ intermediate fibroblast	JIA5	1550	2.32391
CXCL12+DKK3+ intermediate fibroblast	JIA6	2403	4.49428
CXCL12+DKK3+ intermediate fibroblast	JIA8	3707	8.47334
CXCL12+DKK3+ intermediate fibroblast	JIA9	1618	5.45056
CXCL12+DKK3+ intermediate fibroblast	JIA1	1353	4.14535
CXCL12+DKK3+ intermediate fibroblast	JIA7	1443	3.62809
pro-inflammatory macrophage	JIA2	18	0.146663
pro-inflammatory macrophage	JIA3	934	4.02118
pro-inflammatory macrophage	JIA4	1155	1.45309
pro-inflammatory macrophage	JIA5	2467	3.69876
pro-inflammatory macrophage	JIA6	2013	3.76487
pro-inflammatory macrophage	JIA8	1010	2.30862
pro-inflammatory macrophage	JIA9	3095	10.4261
pro-inflammatory macrophage	JIA1	3943	12.0806
pro-inflammatory macrophage	JIA7	2089	5.25231
POSTN+ sublining fibroblast	JIA2	243	1.97996
POSTN+ sublining fibroblast	JIA3	2046	8.80871
POSTN+ sublining fibroblast	JIA4	5486	6.90184
POSTN+ sublining fibroblast	JIA5	463	0.694174
POSTN+ sublining fibroblast	JIA6	622	1.16331
POSTN+ sublining fibroblast	JIA8	3439	7.86075
POSTN+ sublining fibroblast	JIA9	1083	3.64831
POSTN+ sublining fibroblast	JIA1	427	1.30825
POSTN+ sublining fibroblast	JIA7	213	0.535539
B	JIA2	17	0.138515
B	JIA3	39	0.167908
B	JIA4	2673	3.36286
B	JIA5	6731	10.0918
B	JIA6	852	1.59348
B	JIA8	123	0.281149
B	JIA9	2169	7.30672
B	JIA1	129	0.395233
B	JIA7	829	2.08433
GZMK+ CD8	JIA2	39	0.317771
GZMK+ CD8	JIA3	386	1.66186
GZMK+ CD8	JIA4	1336	1.6808
GZMK+ CD8	JIA5	2002	3.00159
GZMK+ CD8	JIA6	1538	2.87649
GZMK+ CD8	JIA8	1258	2.87549
GZMK+ CD8	JIA9	478	1.61024
GZMK+ CD8	JIA1	1280	3.92169
GZMK+ CD8	JIA7	1363	3.42695
PRG4+DKK3+ lining fibroblast	JIA2	36	0.293327
PRG4+DKK3+ lining fibroblast	JIA3	833	3.58634
PRG4+DKK3+ lining fibroblast	JIA4	939	1.18134
PRG4+DKK3+ lining fibroblast	JIA5	1955	2.93112
PRG4+DKK3+ lining fibroblast	JIA6	1787	3.34219
PRG4+DKK3+ lining fibroblast	JIA8	907	2.07319
PRG4+DKK3+ lining fibroblast	JIA9	923	3.10931
PRG4+DKK3+ lining fibroblast	JIA1	1350	4.13616
PRG4+DKK3+ lining fibroblast	JIA7	884	2.22261
NOTCH4+ arteriolar	JIA2	372	3.03104
NOTCH4+ arteriolar	JIA3	525	2.2603
NOTCH4+ arteriolar	JIA4	1353	1.70219
NOTCH4+ arteriolar	JIA5	1064	1.59525
NOTCH4+ arteriolar	JIA6	907	1.69634
NOTCH4+ arteriolar	JIA8	1244	2.84349
NOTCH4+ arteriolar	JIA9	413	1.39128
NOTCH4+ arteriolar	JIA1	662	2.02825
NOTCH4+ arteriolar	JIA7	501	1.25965
proliferating cells	JIA2	70	0.570358
proliferating cells	JIA3	228	0.981616
proliferating cells	JIA4	997	1.25431
proliferating cells	JIA5	1978	2.96561
proliferating cells	JIA6	953	1.78237
proliferating cells	JIA8	387	0.884592
proliferating cells	JIA9	308	1.03756
proliferating cells	JIA1	1024	3.13735
proliferating cells	JIA7	1006	2.52935
CD4 memory	JIA2	51	0.415546
CD4 memory	JIA3	274	1.17966
CD4 memory	JIA4	546	0.686913
CD4 memory	JIA5	1299	1.94758
CD4 memory	JIA6	1011	1.89085
CD4 memory	JIA8	725	1.65718
CD4 memory	JIA9	411	1.38454
CD4 memory	JIA1	489	1.49821
CD4 memory	JIA7	1022	2.56958
lymphatic	JIA2	259	2.11032
lymphatic	JIA3	90	0.38748
lymphatic	JIA4	1535	1.93116
lymphatic	JIA5	786	1.17845
lymphatic	JIA6	206	0.385277
lymphatic	JIA8	978	2.23548
lymphatic	JIA9	570	1.92016
lymphatic	JIA1	532	1.62995
lymphatic	JIA7	115	0.289141
CD34+PI16+DPP4+ sublining	JIA2	524	4.26953
CD34+PI16+DPP4+ sublining	JIA3	126	0.542472
CD34+PI16+DPP4+ sublining	JIA4	361	0.454168
CD34+PI16+DPP4+ sublining	JIA5	214	0.320849
CD34+PI16+DPP4+ sublining	JIA6	152	0.284282
CD34+PI16+DPP4+ sublining	JIA8	291	0.665158
CD34+PI16+DPP4+ sublining	JIA9	175	0.589523
CD34+PI16+DPP4+ sublining	JIA1	1240	3.79914
CD34+PI16+DPP4+ sublining	JIA7	444	1.11634
CD8 naïve	JIA2	22	0.179255
CD8 naïve	JIA3	79	0.340121
CD8 naïve	JIA4	542	0.681881
CD8 naïve	JIA5	1190	1.78416
CD8 naïve	JIA6	454	0.849106
CD8 naïve	JIA8	174	0.397723
CD8 naïve	JIA9	265	0.892707
CD8 naïve	JIA1	144	0.44119
CD8 naïve	JIA7	555	1.39542
mregDC	JIA2	12	0.0977756
mregDC	JIA3	75	0.3229
mregDC	JIA4	200	0.251617
mregDC	JIA5	719	1.07799
mregDC	JIA6	348	0.650857
mregDC	JIA8	97	0.221719
mregDC	JIA9	268	0.902813
mregDC	JIA1	411	1.25923
mregDC	JIA7	174	0.437483
DC2	JIA2	111	0.904424
DC2	JIA3	116	0.499419
DC2	JIA4	260	0.327102
DC2	JIA5	466	0.698672
DC2	JIA6	578	1.08102
DC2	JIA8	139	0.317722
DC2	JIA9	115	0.387401
DC2	JIA1	344	1.05395
DC2	JIA7	147	0.369597
gdT	JIA2	19	0.154811
gdT	JIA3	109	0.469281
gdT	JIA4	407	0.51204
gdT	JIA5	411	0.61621
gdT	JIA6	421	0.787387
gdT	JIA8	235	0.537155
gdT	JIA9	58	0.195385
gdT	JIA1	363	1.11217
gdT	JIA7	187	0.470168
Treg	JIA2	3	0.0244439
Treg	JIA3	140	0.602747
Treg	JIA4	385	0.484362
Treg	JIA5	450	0.674683
Treg	JIA6	274	0.512456
Treg	JIA8	226	0.516583
Treg	JIA9	344	1.15883
Treg	JIA1	176	0.539232
Treg	JIA7	152	0.382169
TPH_TFH	JIA2	0	0
TPH_TFH	JIA3	43	0.185129
TPH_TFH	JIA4	233	0.293133
TPH_TFH	JIA5	551	0.826112
TPH_TFH	JIA6	234	0.437645
TPH_TFH	JIA8	145	0.331436
TPH_TFH	JIA9	285	0.960081
TPH_TFH	JIA1	182	0.557615
TPH_TFH	JIA7	155	0.389712
pDC	JIA2	4	0.0325919
pDC	JIA3	35	0.150687
pDC	JIA4	199	0.250359
pDC	JIA5	616	0.923566
pDC	JIA6	403	0.753722
pDC	JIA8	87	0.198862
pDC	JIA9	144	0.485093
pDC	JIA1	147	0.450381
pDC	JIA7	107	0.269027
ILCs	JIA2	10	0.0814797
ILCs	JIA3	4	0.0172213
ILCs	JIA4	51	0.0641622
ILCs	JIA5	1287	1.92959
ILCs	JIA6	111	0.207601
ILCs	JIA8	22	0.0502869
ILCs	JIA9	4	0.0134748
ILCs	JIA1	28	0.0857869
ILCs	JIA7	44	0.110628
TRM	JIA2	36	0.293327
TRM	JIA3	50	0.215267
TRM	JIA4	143	0.179906
TRM	JIA5	159	0.238388
TRM	JIA6	312	0.583527
TRM	JIA8	271	0.619443
TRM	JIA9	45	0.151592
TRM	JIA1	291	0.891571
TRM	JIA7	156	0.392226
NK cells	JIA2	4	0.0325919
NK cells	JIA3	62	0.266931
NK cells	JIA4	213	0.267972
NK cells	JIA5	415	0.622208
NK cells	JIA6	183	0.342261
NK cells	JIA8	95	0.217148
NK cells	JIA9	108	0.36382
NK cells	JIA1	117	0.358467
NK cells	JIA7	115	0.289141
RSPO3+ intermediate fibroblast	JIA2	3	0.0244439
RSPO3+ intermediate fibroblast	JIA3	8	0.0344427
RSPO3+ intermediate fibroblast	JIA4	83	0.104421
RSPO3+ intermediate fibroblast	JIA5	944	1.41533
RSPO3+ intermediate fibroblast	JIA6	45	0.0841625
RSPO3+ intermediate fibroblast	JIA8	19	0.0434296
RSPO3+ intermediate fibroblast	JIA9	53	0.178541
RSPO3+ intermediate fibroblast	JIA1	53	0.162382
RSPO3+ intermediate fibroblast	JIA7	66	0.165942
mast cell	JIA2	70	0.570358
mast cell	JIA3	49	0.210961
mast cell	JIA4	249	0.313263
mast cell	JIA5	256	0.38382
mast cell	JIA6	140	0.261839
mast cell	JIA8	151	0.345151
mast cell	JIA9	118	0.397507
mast cell	JIA1	51	0.156255
mast cell	JIA7	32	0.0804566
DC1	JIA2	8	0.0651837
DC1	JIA3	44	0.189435
DC1	JIA4	153	0.192487
DC1	JIA5	352	0.527752
DC1	JIA6	133	0.248747
DC1	JIA8	114	0.260577
DC1	JIA9	78	0.262759
DC1	JIA1	172	0.526977
DC1	JIA7	41	0.103085
Innate-like T	JIA2	16	0.130367
Innate-like T	JIA3	49	0.210961
Innate-like T	JIA4	52	0.0654203
Innate-like T	JIA5	228	0.341839
Innate-like T	JIA6	147	0.274931
Innate-like T	JIA8	129	0.294864
Innate-like T	JIA9	34	0.114536
Innate-like T	JIA1	28	0.0857869
Innate-like T	JIA7	212	0.533025
stressed macrophage	JIA2	0	0
stressed macrophage	JIA3	17	0.0731907
stressed macrophage	JIA4	868	1.09202
stressed macrophage	JIA5	1	0.0014993
stressed macrophage	JIA6	2	0.00374056
stressed macrophage	JIA8	1	0.00228577
stressed macrophage	JIA9	2	0.00673741
stressed macrophage	JIA1	2	0.00612764
stressed macrophage	JIA7	2	0.00502854
IFN stimulated CD8 memory	JIA2	4	0.0325919
IFN stimulated CD8 memory	JIA3	20	0.0861067
IFN stimulated CD8 memory	JIA4	17	0.0213874
IFN stimulated CD8 memory	JIA5	77	0.115446
IFN stimulated CD8 memory	JIA6	131	0.245006
IFN stimulated CD8 memory	JIA8	35	0.0800018
IFN stimulated CD8 memory	JIA9	326	1.0982
IFN stimulated CD8 memory	JIA1	133	0.407488
IFN stimulated CD8 memory	JIA7	51	0.128228
Th1	JIA2	2	0.0162959
Th1	JIA3	27	0.116244
Th1	JIA4	129	0.162293
Th1	JIA5	209	0.313353
Th1	JIA6	124	0.231914
Th1	JIA8	40	0.0914307
Th1	JIA9	122	0.410982
Th1	JIA1	72	0.220595
Th1	JIA7	68	0.17097
plasmablast	JIA2	0	0
plasmablast	JIA3	2	0.00861067
plasmablast	JIA4	270	0.339682
plasmablast	JIA5	233	0.349336
plasmablast	JIA6	32	0.0598489
plasmablast	JIA8	18	0.0411438
plasmablast	JIA9	19	0.0640054
plasmablast	JIA1	15	0.0459573
plasmablast	JIA7	143	0.35954
CD4 naïve	JIA2	0	0
CD4 naïve	JIA3	13	0.0559693
CD4 naïve	JIA4	31	0.0390006
CD4 naïve	JIA5	207	0.310354
CD4 naïve	JIA6	150	0.280542
CD4 naïve	JIA8	18	0.0411438
CD4 naïve	JIA9	71	0.239178
CD4 naïve	JIA1	87	0.266552
CD4 naïve	JIA7	47	0.118171
GZMB+ CD8	JIA2	1	0.00814797
GZMB+ CD8	JIA3	18	0.077496
GZMB+ CD8	JIA4	75	0.0943562
GZMB+ CD8	JIA5	121	0.181415
GZMB+ CD8	JIA6	67	0.125309
GZMB+ CD8	JIA8	44	0.100574
GZMB+ CD8	JIA9	24	0.0808489
GZMB+ CD8	JIA1	63	0.193021
GZMB+ CD8	JIA7	64	0.160913

## Sheet: Fig. 3a.top
Proportion of cell clusters by niche (Niche ID 1-30)
cluster / Niche ID	1	2	3	4	5	6	7	8	9	10	11	12	13	14	15	16	17	18	19	20	21	22	23	24	25	26	27	28	29	30
CD4 memory	1.89	1	0.83	0.29	1.56	0.5	1.4	0.88	4.46	0.33	0.57	0.26	1.56	4.54	0.06	1.1	2.06	0.71	2.9	2.08	0.59	0.11	7.59	5.7	2.23	3.13	0.72	0.33	1.08	0.77
GZMK+ CD8	2.39	1.02	3.54	0.38	6.08	0.45	2.68	1.27	5.8	0.43	2.16	0.14	1.72	6.52	0	1.68	2.27	0.99	7.65	5.71	1.05	0.42	5.2	10.15	4.62	3.36	1.59	3.29	1.52	0.76
CD8 naïve	1.17	0.17	0.24	0.04	0.42	0.18	0.27	0.2	8.73	0.28	0.15	0.49	2.46	2.5	0.09	1.3	0.42	0.29	0.66	0.83	0.32	0.04	16.52	1.09	0.63	1.28	0.04	0.14	0.42	0.27
gdT	0.64	0.25	0.31	0.07	0.88	0.17	0.48	0.3	0.65	0.14	0.4	0.09	0.47	0.92	0.06	0	0.48	0.21	3.31	0.81	0.18	0.06	1	5.23	1	0.6	0.3	0.32	0.26	0.14
Treg	0.72	0.27	0.48	0.02	0.56	0.11	0.65	0.38	2.13	0.35	0.27	0.03	0.84	2.2	0.09	0.39	0.46	0.19	1.07	1.14	0.35	0.1	2.07	1.23	0.92	0.63	0.34	0.48	0.27	0.19
TPH_TFH	0.6	0.09	0.11	0.01	0.89	0.04	0.32	0.1	2.11	0.11	0.33	0	1.61	5.93	0	0.22	0.28	0.04	1.11	0.65	0.15	0.09	0.82	0.8	0.75	0.27	0.22	0.41	0.11	0.02
ILCs	0.13	0.2	0.04	0.07	0.2	0.04	0.2	0.18	0.32	0.1	0.25	0.23	0.32	0.34	0	21.51	0.25	0.79	0.25	0.23	0.17	0.12	0.46	0.27	0.32	0.29	0.11	0.06	0.14	0.12
TRM	0.23	0.11	0.13	0.08	0.89	0.13	0.44	0.21	0.24	0.14	0.3	0.03	0.06	0.5	0.03	0.11	0.31	0.06	8.21	0.83	0.07	0.08	0.38	0.96	0.65	0.26	0.41	0.31	0.16	0.08
NK cells	0.3	0.14	0.19	0.04	0.38	0.07	0.31	0.19	1.16	0.12	0.18	0.11	0.35	1.21	0.03	0.3	0.49	0.1	0.6	0.7	0.11	0.04	1.56	1.47	0.63	0.48	0.1	0.23	0.23	0.15
Innate-like T	0.13	0	0.05	0.02	0.12	0.11	0	0.08	0.36	0.02	0.03	0.06	0.17	0.23	0.09	0.11	0.13	0.27	0.06	0.13	0.03	0.01	0.67	0.16	0.1	3.73	0.03	0.03	0.12	0.02
IFN stimulated CD8 memory	0.04	0.02	0.04	0	0.28	0.03	0.11	0.1	0.24	0.04	0.09	0	0.06	0.29	0.03	0.08	0.11	0.04	0.45	9.12	0.08	0.04	0.21	0.39	0.21	0.1	0.16	0.41	0.03	0.05
Th1	0.22	0.04	0.07	0	0.55	0	0.16	0.04	1.07	0.07	0.15	0	0.58	1.53	0	0.19	0.13	0.04	0.43	0.52	0.08	0.04	0.31	0.55	0.34	0.18	0.11	0.39	0.08	0.03
CD4 naïve	0.04	0.01	0.02	0	0.09	0.01	0.04	0	9.51	0	0.06	0	0.19	0.33	0	0.14	0.06	0	0.14	0.21	0.01	0	0.49	0.21	0.13	0.05	0.02	0.03	0.05	0.02
GZMB+ CD8	0.03	0	0.02	0	3.91	0	0	0.02	0.07	0.03	0.01	0	0.01	0.08	0	0.08	0.01	0	0.25	0.36	0	0	0.08	0.02	0.11	0.02	0.03	0.1	0.01	0
plasma	22.74	4.87	0.65	0.53	1.46	3.14	2.64	6.32	1.55	0.02	0.64	0	5.47	5.56	0.03	4.25	4.1	6.97	0.95	4.94	48.86	0.16	2.85	3.27	3.68	6.3	0.22	0.07	1.5	2.56
B	10.17	0.43	0.24	0.01	1.29	0.49	0.94	0.98	13.46	0.22	0.6	0.23	55.26	14.05	0.19	6.68	1.2	1.24	0.8	1.84	3.59	0.08	14.1	2.73	2.72	2.84	0.18	0.33	1.14	0.58
plasmablast	4.86	0	0.01	0	0.02	0	0.03	0.06	0.12	0	0.05	0	0.4	0.28	0	0.06	0.02	0.02	0.06	0.16	0.08	0	0.11	0.09	0.07	0.12	0.03	0	0	0.01
TREM2+ macrophage	1.98	2.1	2.12	3.34	15.56	1.03	8.75	2.28	2.62	82.04	15.04	1.52	1.03	3.26	1.33	7.18	6.08	1.76	11.27	7.43	0.99	13.63	4.99	6	11.7	4.09	16.83	22.36	3.47	1.67
MERTK+ macrophage	9.43	17.49	12.93	12.65	6.64	8.34	28.17	13.99	2.13	1.64	9.09	14.1	1.44	5.53	3.22	6.46	14.78	10.88	10.96	3.95	7.24	6.57	3.42	9.63	10.49	14.58	5.91	1.88	9.18	7.68
pro-inflammatory macrophage	0.79	0.47	0.82	0.83	17.48	0.18	2.32	0.74	2.91	4.06	6.01	0.17	0.26	3.02	0.28	1.63	1.85	0.46	9.75	20.16	0.44	1.84	0.83	6.18	6.07	0.91	9.8	47.45	0.82	0.44
mregDC	0.38	0.08	0.21	0.04	1.05	0.08	0.33	0.1	11.38	0.24	0.38	0	1.21	3.17	0	0.72	0.45	0.1	1.25	1.56	0.08	0.07	1.52	1.15	1.07	0.4	0.33	0.71	0.32	0.15
DC2	0.37	0.33	0.22	0.24	0.33	0.34	0.14	0.51	0.34	0.2	0.44	0.14	0.16	0.7	0.51	0.75	5.77	0.37	0.64	0.83	0.16	0.15	0.31	0.51	0.67	0.65	0.18	0.32	0.4	0.31
pDC	0.77	0.1	0.1	0.02	0.41	0.02	0.21	0.24	0.82	0.09	0.2	0	0.79	6.64	0	0.61	0.56	0.19	0.33	0.57	0.2	0.03	1.25	0.59	0.7	0.48	0.12	0.19	0.11	0.11
mast cell	0.18	0	0.19	0.1	0.1	0.11	0	4.26	0.02	0.01	0.06	0.34	0.01	0.15	0.19	0.28	0.16	0.44	0.04	0.13	0.16	0.04	0.07	0.03	0.17	0.19	0.04	0.03	0.12	0.03
DC1	0.23	0.06	0.03	0.02	0.45	0.03	0.02	0.12	0.24	0.14	0.06	0	0.07	0.3	0.06	0.5	0.16	0.19	0.62	0.44	0.04	0.02	0.22	0.31	4.7	0.18	0.09	0.33	0.14	0.04
stressed macrophage	0	0	0	0.02	0	0.01	0	0.01	0	2.98	0.01	0	0	0	0	0.77	0	0	0	0	0	0	0	0	0.02	0	0.02	0.03	0	0
PRG4+ lining fibroblast	0.58	3.18	1.2	1.64	5.27	0.66	5.99	6.38	0.39	1.25	14.69	0.09	0.14	0.7	0.06	4.36	4.57	3.17	2.32	1.77	0.19	42.77	0.32	1.87	6.1	1.72	7.72	1.9	2.36	0.49
CXCL12+ sublining fibroblast	8.51	35.41	4.01	10.14	2.59	13.53	8.66	24.52	1.99	0.06	2.83	4.53	2.06	4.42	1.07	10.19	15.48	17.08	3.21	5.71	11.11	4.17	2.68	5.12	6.85	15.34	1.51	0.45	10.08	10.05
NOTCH3+ sublining fibroblast	4.07	7.83	5.49	2.03	1.01	26.58	1.85	7.24	5.17	0.01	0.48	2.66	2.58	2.21	4.8	4.61	7.3	7.5	1.73	3.61	4.1	0.38	6.37	3.04	2.67	7.86	0.15	0.08	4.98	24.12
venule	4.86	9.74	4.59	1.97	1.44	6.39	1.95	9.01	4.97	0.06	0.81	2.69	2.97	2.34	3.51	5.8	9.58	13.41	1.65	2.86	5.33	0.62	8.2	3.61	3.41	9.72	0.31	0.22	4.25	36.28
CXCL12+DKK3+ intermediate fibroblast	0.39	5.03	5.16	55.08	1.07	6.92	2.31	5.83	0.32	0.25	0.49	17.08	0.08	0.11	2.37	0.28	4.48	3.17	2.12	0.86	1.65	1.22	0.32	1.5	0.95	2.59	2.34	0.52	9.19	4.79
POSTN+ sublining fibroblast	0.79	1.25	40.79	3.46	1.75	2.41	2.91	1.59	0.87	0.16	1.73	0.43	0.4	0.88	0	0.61	1.25	0.08	2.49	1.38	0.34	1.27	0.58	2.54	1.77	2.12	2.12	0.48	7.48	1.93
NOTCH4+ arteriolar	0.66	1.81	2.37	0.87	0.27	21.8	0.32	2.18	0.24	0	0.08	1.09	0.4	0.27	6.89	0.19	1.27	5.43	0.23	0.42	1.78	0.04	0.41	0.61	0.42	0.99	0.1	0.01	1.21	1.14
PRG4+DKK3+ lining fibroblast	0.48	0.29	1.12	1.08	6.21	0.15	2.93	0.57	0.34	0.73	4.37	0.06	0.05	0.93	0	1.1	1.16	0.35	4.4	4.73	0.08	1.89	0.18	3.07	3.68	0.77	29.32	5.07	1.91	0.15
lymphatic	0.64	0.65	2.68	0.64	0.58	1.01	0.56	0.7	0.24	0.05	0.34	0.74	0.27	0.68	0.06	0.69	0.61	0.71	0.49	0.57	0.5	0.25	0.45	0.79	0.81	0.89	0.65	0.03	28.64	0.36
CD34+PI16+DPP4+ sublining	0.1	0.26	0.29	2.18	0.09	1.65	0.11	0.37	0	0.03	0.03	51.23	0.01	0	5.91	0.11	0.35	1.7	0.25	0.03	0.05	0.08	0.07	0.05	0.06	0.18	0.04	0.03	2.2	0.84
RSPO3+ intermediate fibroblast	0.13	0.14	0	0.01	0.03	0.24	0.04	0.37	0.07	0	0.04	0.23	0.13	0.06	0.06	0.14	0.18	15.88	0.02	0	0.25	0.08	0.14	0.07	0.13	0.24	0.01	0.01	0.11	0.11

[truncated: 11 more sheets: Fig. 3a.bottom, Fig. 3c, Fig. 6a, Fig. 8j, Fig. 10a, Fig. 10d, Fig. 11b, Fig. 11d.right, Fig. 11d.center, Fig. 11d.left, Fig. 11e]
